# Supplementary material for: Mycobacterium tuberculosis transmission in Birmingham, UK, 2009–19: An observational study
Source: Lancet Reg Health Eur. 2022 Mar 24;17:100361. doi: 10.1016/j.lanepe.2022.100361 (PMC8956939; doi:10.1016/j.lanepe.2022.100361)
Supplement: Supplementary file 8 [file mmc8.xlsx]

## Sheet: S1
Table S1: List of postcodes that Birmingham Chest Clinic serves
B1	Birmingham
B10	Birmingham
B11	Birmingham
B12	Birmingham
B13	Birmingham
B14	Birmingham
B15	Birmingham
B16	Birmingham
B17	Birmingham
B18	Birmingham
B19	Birmingham
B2	Birmingham
B20	Birmingham
B21	Birmingham
B23	Birmingham
B24	Birmingham
B25	Birmingham
B26	Birmingham
B27	Birmingham
B28	Birmingham
B29	Birmingham
B3	Birmingham
B30	Birmingham
B31	Birmingham
B32	Birmingham
B33	Birmingham
B34	Birmingham
B35	Birmingham
B36	Birmingham
B37	Birmingham
B38	Birmingham
B4	Birmingham
B42	Birmingham
B44	Birmingham
B45	Birmingham
B5	Birmingham
B6	Birmingham
B7	Birmingham
B72	Birmingham
B73	Birmingham
B74	Birmingham
B75	Birmingham
B76	Birmingham
B8	Birmingham
B9	Birmingham
B90	Solihull
B91	Solihull
B92	Solihull
B93	Solihull
B94	Solihull
CV7	Solihull

## Sheet: S2
Table S2: Patient samples, clusters and metadata:
ENA accession number	guid	12 SNP cluster number	5 SNP cluster number	5 SNP cluster size	Arrived in UK	History of illicit drug use	History of alcohol excess	Time spent in prison	History of homelessness	Sex	Pulmonary, laryngeal or miliary TB	TB meningitis	TB osteomyelitis	Other extra-pulmonary TB	Lineage
ERR4822267	ff8c8d88-9790-4a0e-8884-34d214466883	47	106	3	Non-UK born	Yes	Unknown	Unknown	No	Male	0	0	0	1	3
ERR4822154	fb9b7f75-f69a-46d1-98a4-fa693287193b	847	753	1	Non-UK born	Unknown	Unknown	Unknown	Unknown	Male	0	0	0	1	4
ERR4822110	f9e9448c-9f76-4990-8c15-2356ffdc3161	418	855	1	Non-UK born	No	No	No	No	Male	1	0	0	0	3
ERR4821741	eef76bc4-52b0-499f-b436-109afda8bf12	19	15	21	UK born	No	No	No	No	Male	1	0	0	0	4
ERR4821708	ee09b7dc-5406-4fb1-a9dd-76f55c152ca0	391	288	1	Non-UK born	No	No	No	No	Male	1	0	0	0	3
ERR4821261	e087a41c-89f8-4154-945c-b1c47fb87182	1149	637	1	Non-UK born	No	No	No	No	Male	0	0	0	1	1
ERR4821240	dfce0c87-8d02-47e4-9c31-bae8b30b8da7	143	142	4	UK born	No	No	Yes	No	Male	1	0	0	0	3
ERR4821220	df20cde5-e65c-4d55-a5e1-f17ee902dcbd	367	519	1	Non-UK born	No	No	No	No	Female	1	0	0	0	3
ERR4821176	dd8343b3-999c-463c-82c7-8c53a40a256c	1037	524	1	Non-UK born	No	No	No	No	Male	1	0	0	0	2
ERR4820973	d7b7aba7-06f7-4b30-80ca-6149593c3fae	1157	704	1	UK born	No	No	No	No	Female	0	0	0	1	1
ERR4820958	d763a208-6bfa-4e27-b498-0c40683fd896	976	593	1	UK born	No	No	No	Unknown	Female	1	0	0	0	1
ERR4820947	d6da36e7-76fc-4818-831d-63e782acffbf	568	1027	1	Non-UK born	No	Unknown	No	No	Female	0	0	0	1	4
ERR4820797	d1d69b4b-d259-4e01-bb3a-d53b4325d534	1053	1009	1	Non-UK born	No	No	No	No	Male	1	0	0	0	4
ERR4820614	cc19094d-bb05-4686-a86d-f0f6d09338de	24	27	12	UK born	No	No	No	No	Female	1	0	0	0	3
ERR4820348	c3b53ffe-f65e-4210-9836-8f5c062ac70c	39	35	3	UK born	No	Yes	Yes	No	Male	1	0	0	0	4
ERR4820309	c29343e4-0227-43dd-887c-f80964d15218	725	937	1	UK born	No	No	No	No	Female	1	0	0	0	4
ERR4820172	bdee2682-4484-4f75-8c23-2752cf0c486e	105	103	3	UK born	Yes	Yes	Yes	Yes	Male	1	0	0	0	4
ERR4820122	bca2c093-6b03-4456-91e1-c9ca964b70f7	19	15	21	UK born	Yes	No	No	Yes	Female	1	0	0	0	4
ERR4820086	bb3782f8-8479-4644-8b03-2d6cf1312cb9	15	796	1	Non-UK born	Unknown	Unknown	Unknown	Unknown	Female	0	0	0	1	4
ERR4819789	b2077586-9f93-493b-8a4f-d85d1b2df949	624	362	1	Non-UK born	No	No	No	No	Female	1	0	0	0	2
ERR4819668	ae4656c0-8119-4cdc-bfc7-2ebc0823e476	161	610	1	Non-UK born	No	No	No	No	Male	0	0	0	1	4
ERR4819470	a7b97bbd-46ec-449e-8a90-bbcf0ae6429b	103	101	2	Non-UK born	No	No	No	No	Male	0	0	0	1	4
ERR4818299	82112325-e4d9-4723-9402-f286768aaa60	1062	223	1	Non-UK born	No	No	No	No	Male	1	0	0	0	1
ERR4818073	7abf3a33-ce81-46d1-a86a-90c699ef0141	101	99	4	Non-UK born	No	No	No	No	Male	1	0	0	0	2
ERR4818014	786b4f48-65a7-41e8-a5b7-8c60e0866431	416	172	1	Non-UK born	No	No	No	No	Male	1	0	0	0	3
ERR4817961	767b4697-21fc-4b4d-9a8c-4bf14910ccad	361	424	1	Non-UK born	Yes	Yes	No	No	Male	1	0	0	0	4
ERR4817942	7600242b-2ac2-4b14-8fb3-664548b324bd	1034	885	1	Non-UK born	No	No	No	No	Male	1	0	0	0	3
ERR4817872	745181db-957a-41b2-9eff-bd578291b7dd	284	786	1	Non-UK born	No	No	No	No	Male	0	0	0	1	3
ERR4817801	727957bd-9833-4d19-8802-e7516f2b6491	39	35	3	UK born	No	No	No	No	Male	0	1	1	0	4
ERR4817728	704c7b11-6ebb-4576-b2de-cf0b167df7a4	37	33	2	UK born	No	No	No	No	Male	0	0	1	0	1
ERR4817471	6811873f-e702-4f10-95f9-1b75be66f62f	1072	806	1	UK born	No	Unknown	No	No	Male	1	0	0	0	4
ERR4817272	616e13ca-8a00-4c82-a630-83c67eac9062	311	553	1	Non-UK born	No	No	No	No	Male	0	0	0	1	4
ERR4817266	613052e1-8308-476a-98d4-2e6d98813bab	44	39	2	Non-UK born	No	No	No	No	Male	1	0	0	0	3
ERR4817201	5f48edc5-f0fd-4a3e-a9eb-029e2789ec08	507	861	1	Non-UK born	No	No	No	No	Male	1	0	0	0	4
ERR4817164	5dc46643-f597-40d7-868a-c1089bd8295c	544	322	1	Non-UK born	No	No	No	No	Male	1	0	0	0	4
ERR4817117	5bfb887a-3194-4f9e-9d27-3031a7249275	977	609	1	Non-UK born	No	No	No	No	Female	0	0	0	1	4
ERR4817073	5aa30455-7ccc-43bb-b3c2-fb90a4210144	824	1026	1	Non-UK born	No	No	No	No	Female	0	0	0	1	3
ERR4816996	5815e45b-582b-4d34-855e-47ee2054692c	80	159	1	Non-UK born	No	No	No	No	Male	1	0	0	0	2
ERR4816933	56530a04-1fcc-4626-aa0d-bea849bd1bcb	730	668	1	Non-UK born	No	No	No	No	Male	1	0	0	0	4
ERR4816829	52abefef-6e85-4344-9170-29ce6b60bb4d	15	13	57	UK born	Yes	No	No	No	Male	1	0	0	0	4
ERR4816309	416a43d9-b748-4984-9f85-4dcc4183ea25	154	562	1	UK born	No	No	No	No	Female	1	0	0	0	2
ERR4816293	40eded0b-3c7c-416e-aaae-ca99b5b24e47	32	29	2	Non-UK born	No	No	No	No	Male	1	0	0	0	4
ERR4816163	3c95a061-316a-47d4-97f0-c7a3aa7b27e6	696	470	1	Non-UK born	No	No	No	No	Female	1	0	0	0	3
ERR4816096	3a62d243-8dd1-4774-a8d1-415eaf229b6a	712	1021	1	Non-UK born	No	No	No	No	Male	0	0	0	1	3
ERR4816076	39b6e4c9-b251-416a-af49-2bf1921d4637	796	1267	1	Non-UK born	No	No	No	No	Female	0	0	0	1	1
ERR4816038	387b3622-8650-4d7b-aad8-85d5bacc5a14	82	1087	1	UK born	Yes	Yes	Yes	No	Male	1	0	0	0	1
ERR4815836	325f7306-6507-4967-aaf0-dfcc27081343	15	13	57	UK born	No	No	Yes	No	Male	1	0	0	0	4
ERR4815760	302921e0-55e2-4967-8fac-1f7546a071ea	1172	975	1	Non-UK born	No	No	No	No	Female	0	0	0	1	1
ERR4815707	2ec2497f-0cbb-4300-962f-3d3e91dd48e9	1126	1048	1	UK born	No	No	No	No	Male	0	0	0	1	3
ERR4815653	2cfc5d13-7fa4-48bb-bd50-b34b574ef3a6	1057	628	1		Unknown	Unknown	Unknown	Unknown	Female	0	0	0	1	3
ERR4815596	2b2c31b2-2c69-46be-a63d-b42c7b67686e	346	1134	1	Non-UK born	No	No	No	No	Female	1	0	0	0	4
ERR4815589	2af6a8bd-67b4-48f5-9e39-5e416d4902e4	15	13	57	UK born	Yes	No	No	No	Female	1	0	0	0	4
ERR4815464	2759fbcb-fdfa-4897-bf15-b8706c55ae3d	98	163	1	UK born	Unknown	No	No	No	Female	1	0	0	0	4
ERR4815280	2142ba8c-5dab-4dd7-9be0-e78838673d7a	1127	829	1	Non-UK born	No	No	No	No	Male	0	0	0	1	1
ERR4815175	1e1d1a43-fc1f-4e4f-849a-89271798a21d	46	42	8	UK born	No	No	No	No	Female	1	0	0	0	4
ERR4815091	1ba0b75b-607e-42ff-8b04-7cb6b7721f40	103	101	2	Non-UK born	No	No	No	No	Male	1	0	0	0	4
ERR4814724	0e9bec34-f79c-43a9-bf26-f581ea0120e8	68	65	12	UK born	Yes	No	Unknown	No	Female	1	0	0	0	3
ERR4814584	09caa465-1e25-4476-a15a-f543c90c4845	922	845	1	Non-UK born	No	No	No	No	Male	1	0	0	0	4
ERR4814554	084b7322-38c8-47f0-af65-b07da5e82bdb	581	238	1	Non-UK born	Yes	No	Yes	No	Male	1	0	0	0	4
ERR4814482	05ccf4d9-5ded-485f-b03c-fb6f9aec9d08	1197	551	1	Non-UK born	No	No	No	No	Female	0	0	0	1	4
ERR4814453	04db6cc5-4ad9-403c-ac02-1b86a0a7b0df	593	307	1	Non-UK born	No	No	No	No	Male	1	0	0	0	3
SAMN07660450	03aad6c5-3b62-43f5-b7ba-8498e476388c	19	15	21	UK born	No	No	No	No	Male	1	0	0	0	4
SAMN07660443	045e73d6-2951-4c44-89f9-1bc3a3c9c572	663	891	1	Non-UK born	No	No	No	No	Female	1	0	0	0	3
SAMN07660425	0647141e-7682-40f3-a529-5f6d6f5bd110	19	15	21	UK born	Yes	Yes	No	No	Female	1	0	0	0	4
SAMN07660419	06f43126-6044-4c47-98bd-fb954ab86821	19	15	21	UK born	No	No	Yes	No	Male	1	0	0	0	4
SAMN07660401	0902d16e-0d88-4017-b5da-905044b6c0e7	127	124	4	Non-UK born	No	No	No	No	Male	1	0	0	0	4
SAMN07660326	12a6cdb5-c103-4c44-a211-9ca21c07a1d6	476	785	1	Non-UK born	No	Yes	No	No	Female	1	0	0	0	3
SAMN07660286	1843648e-6f96-4389-9671-8c5608f9610f	46	42	8	Non-UK born	No	No	No	No	Male	1	0	0	0	4
SAMN07660226	1e96358f-54ad-4ff3-904b-5914ead8a3ce	15	13	57	UK born	Yes	No	No	Yes	Male	1	0	0	0	4
SAMN07660217	1fa213af-dcce-4bb4-b305-b1c41969493c	34	1152	1	Non-UK born	Yes	No	Yes	No	Male	1	0	0	0	4
SAMN07660210	20397865-31e9-4f6a-8901-824ce842afa4	1155	1148	1	UK born	No	No	No	No	Female	1	0	0	0	3
SAMN07660178	241bf640-e329-40ae-b937-c7a2ae3d3bad	866	769	1	Non-UK born	No	No	No	No	Male	0	0	0	1	1
SAMN07660156	2613c402-064d-42e3-ae5e-9df46f9a7e15	427	327	1	Non-UK born	No	No	No	No	Male	1	0	0	0	4
SAMN07660155	2615f4c8-66ca-42b9-9b29-10b5207c7105	628	1123	1	Non-UK born	Unknown	Unknown	Unknown	Unknown	Male	1	0	0	0	4
SAMN07660153	2661d031-f889-4f08-bd55-a1c089e9f4a6	399	1032	1	Non-UK born	No	No	No	No	Female	1	0	0	0	2
SAMN07660120	2aec61c9-0967-4d82-91f3-7e8d6af17349	4	3	2	UK born	No	No	No	No	Male	1	0	0	0	4
SAMN07660116	2b7285b9-e6e5-4556-8397-0e749e87f3d8	963	511	1	Non-UK born	No	No	No	No	Female	1	0	0	0	3
SAMN07660104	2d1d11b9-58b1-4fc6-bc33-1395b436aa09	1023	572	1	Non-UK born	No	No	No	No	Female	1	0	0	0	4
SAMN07660096	2e04a7fd-4dad-4340-af41-12c50b2359a8	916	576	1	UK born	No	No	No	No	Female	1	0	0	0	3
SAMN07660055	31c0b882-fe84-4a1d-97f0-bfcf9223d5a2	89	86	2	Non-UK born	No	No	No	No	Male	1	0	0	0	3
SAMN07660049	3263a9eb-4ca6-4292-a6d1-24764f1b1230	514	441	1	Non-UK born	No	No	No	No	Male	0	0	1	0	1
SAMN07659967	3c1715c3-b806-467b-a365-2a774361d407	1095	230	1	Non-UK born	No	No	No	No	Female	0	0	1	0	4
SAMN07659952	3e751f46-a1b5-4aaa-9660-7c9e07efb92b	666	214	1	Non-UK born	No	No	No	No	Male	1	0	0	0	3
SAMN07659912	4295d9a5-201d-4e01-b1b5-75e570bc0815	1182	346	1	Non-UK born	No	No	No	No	Male	1	0	0	0	3
SAMN07659910	42cb6a80-6197-4c9f-8eb5-2676306978ce	1181	1214	1	Non-UK born	No	No	No	No	Female	1	0	0	0	3
SAMN07659891	44f6624e-6ad5-4c9a-a8fd-cb38d2a4861e	43	38	10	Non-UK born	No	No	No	No	Female	0	0	0	1	4
SAMN07659829	4ca5efe6-d3bd-4056-bfe2-548c3a47faf4	1075	932	1	Non-UK born	No	No	No	No	Female	0	0	0	1	1
SAMN07659798	505d49a7-fd4d-42c8-a334-78c2de2dfb42	131	129	3	Non-UK born	No	No	No	No	Male	1	0	0	0	1
SAMN07659734	575569a0-9756-48f6-9901-325d00cde391	1073	765	1	Non-UK born	No	No	No	No	Female	1	0	0	0	3
SAMN07659722	590679d9-2572-4739-9b06-e58c2bfcfe59	156	965	1	Non-UK born	No	No	No	No	Female	1	0	0	0	3
SAMN07659691	5bcb689c-f40a-4e45-a0b5-92d29a645589	122	41	7	Non-UK born	No	No	No	No	Male	0	0	0	1	4
SAMN07659679	5dd3089d-881c-4c26-9ca9-76a31e282238	578	526	1	UK born	No	No	No	No	Male	1	0	0	0	4
SAMN07659670	5ef74bb4-dfdf-460f-abec-d756f896edef	782	464	1	Non-UK born	No	No	No	No	Male	1	0	1	0	1
SAMN07659632	621a5ba8-01b1-419d-bcd2-08691adf31c1	648	1168	1	Non-UK born	No	No	No	No	Female	1	0	0	0	1
SAMN07659614	64b5c18e-142b-4105-82dc-e41cb916726c	184	192	1	Non-UK born	No	No	No	No	Male	1	0	0	0	1
SAMN07659596	6750b41d-cbcf-4b23-8e39-04fe2554f641	523	406	1	Non-UK born	No	No	No	No	Male	1	0	0	0	3
SAMN07659590	67aa64f9-38a2-4a48-92c0-7173deb00f93	1205	1140	1	Non-UK born	No	No	No	No	Female	0	0	0	1	1
SAMN07659584	68316750-9d3a-4de8-9086-8b749b7bc1ce	526	890	1	Non-UK born	No	No	No	No	Female	1	0	0	0	3
SAMN07659509	6fdca971-f672-4b51-96f9-521800ecae5e	10	77	2	UK born	No	Unknown	No	No	Female	1	0	0	0	4
SAMN07659506	702131d4-6083-48cd-9f80-c1925550b690	260	1224	1	Non-UK born	No	No	No	No	Male	0	0	0	1	3
SAMN07659458	76176dbc-177a-48f3-afba-3aec2def4cac	19	15	21	UK born	No	No	No	No	Female	1	0	0	0	4
SAMN07659456	766ccb6a-eae5-4a29-87a1-e492926a5c9d	15	13	57	UK born	Yes	No	No	No	Female	1	0	0	0	4
SAMN07659449	777f63d9-64b5-4d85-b4c6-f91f0d7a3485	724	1244	1	Non-UK born	No	No	No	No	Male	1	0	0	0	3
SAMN07659432	7915118b-2ef2-4b16-a0bc-fa2f966511a7	171	1229	1	Non-UK born	No	No	No	No	Female	1	0	0	0	3
SAMN07659418	7a5633f1-8b6a-4bd6-bfe0-012081769b62	466	758	1	Non-UK born	No	No	No	No	Female	0	0	0	1	1
SAMN07659392	7e3f87f0-c4a5-4913-868d-e0138d799d5c	411	156	1	Non-UK born	No	No	No	No	Female	0	0	0	1	2
SAMN07659383	7f62f6c3-3de9-43b1-aa3a-8364b32951f8	33	459	1	Non-UK born	No	No	No	No	Male	1	0	0	0	4
SAMN07659371	8156bd00-eabd-44e2-a5aa-19c41892b2b8	18	754	1	Non-UK born	No	No	No	No	Male	1	0	0	0	4
SAMN07659367	81d96f7b-d462-40db-a5aa-a88913509a69	1158	552	1	Non-UK born	No	No	No	No	Male	1	0	0	0	3
SAMN07659328	860772e4-05ed-42d5-b812-6b0dfe4cbc5a	15	13	57	UK born	Yes	No	No	No	Male	1	0	0	0	4
SAMN07659114	86db344c-69dd-481d-be06-6f5cd8fb7332	19	15	21	UK born	Yes	No	Yes	No	Female	1	0	0	0	4
SAMN07659069	8c2ccf9d-4502-4a90-acb6-4928b5de2e4c	65	63	3	UK born	No	No	No	No	Female	1	0	0	0	3
SAMN07659057	8de867b9-ce4c-45af-8b61-fb94be65834c	760	857	1	Non-UK born	No	No	No	No	Male	1	0	0	0	4
SAMN07659055	8e370ad3-e3c5-4b6e-ab95-d2faf29cb12b	168	898	1	Non-UK born	No	Unknown	No	No	Female	0	0	0	1	3
SAMN07659027	930d9c2c-428b-4707-845f-38a3c6f04286	42	83	3	Non-UK born	No	No	No	No	Male	1	0	0	0	3
SAMN07659009	95838097-1561-48e4-9334-b11018d9e6fa	494	1232	1	Non-UK born	No	No	No	No	Female	1	0	0	0	3
SAMN07658958	9c49c826-dae0-4012-ad93-7aca619eb931	887	1181	1	UK born	No	No	No	No	Male	1	0	0	0	1
SAMN07658941	9df1f4e6-a98a-4adc-af5a-ef18e0d303f9	333	1256	1	Non-UK born	No	No	Yes	No	Male	1	0	0	0	4
SAMN07658906	a23631f4-ff76-4c67-b591-6a62cbfc91b2	596	633	1	Non-UK born	No	No	No	No	Female	1	0	0	0	3
SAMN07658894	a3541ad2-0180-4b61-866c-625f31288466	19	15	21	UK born	Yes	No	Yes	Yes	Male	1	0	0	0	4
SAMN07658891	a36fb9fc-629b-4b15-a748-fb62f485d693	780	364	1	Non-UK born	No	No	No	No	Female	0	0	0	1	4
SAMN07658879	a4f19f70-7ed0-4216-8ad1-9f78428b0bd2	895	305	1	Non-UK born	No	No	No	No	Female	0	0	0	1	3
SAMN07658863	a72b7a34-f0f8-44e6-8596-5709e5b5608c	655	929	1	Non-UK born	No	No	No	No	Male	0	0	0	1	4
SAMN07658856	a7ebd8c9-889c-4de7-b1f2-264479685fe7	127	124	4	Non-UK born	No	No	No	No	Male	1	0	0	0	4
SAMN07658849	a8d510c1-fc44-4c7c-9756-f43f309c91af	19	15	21	UK born	Yes	No	Yes	Unknown	Male	1	0	0	0	4
SAMN07658843	aa09af17-43b2-4b31-a504-180716a894f9	42	67	13	UK born	No	No	No	No	Male	1	0	0	0	3
SAMN07658769	b2f5093f-4d55-4304-a0f3-3ce793cc7356	268	972	1	Non-UK born	No	No	No	No	Male	1	0	0	0	4
SAMN07658759	b413b355-89d6-4393-a2df-25f3327a1ed4	46	42	8	Non-UK born	No	No	No	No	Male	1	0	0	0	4
SAMN07658721	b896a39f-2696-4415-b0ee-37fd325b755b	176	366	1	Non-UK born	Yes	No	No	Yes	Female	1	0	0	0	4
SAMN07658719	b8fe9413-9187-4a40-bf5a-77e380dc6a80	477	935	1	Non-UK born	No	No	No	No	Female	1	0	0	0	4
SAMN07658706	ba3f09d6-db0b-431c-9169-c35fa58c124b	262	472	1	Non-UK born	No	No	No	No	Male	0	0	0	1	4
SAMN07658684	bc4ea83b-a1b9-4245-ada0-66a4fc378112	293	1012	1	Non-UK born	No	No	No	No	Male	1	0	0	0	3
SAMN07658682	bc97699a-47d7-42de-80e2-9abf4d0ad714	264	204	1	Non-UK born	No	No	No	No	Male	1	1	0	0	1
SAMN07658655	bfb92609-e0af-49c9-b689-464afd5b5e74	377	1281	1	Non-UK born	No	No	No	No	Male	0	0	0	1	3
SAMN07658637	c0f207f7-762b-4f58-9394-9bca974a25d1	627	218	1	Non-UK born	No	No	No	No	Female	1	0	0	0	4
SAMN07658632	c15c002e-e196-49fd-88ad-b5fa9a10ae39	998	1196	1	Non-UK born	No	No	No	No	Female	0	0	0	1	4
SAMN07658621	c256f7fd-e538-4ef6-972d-ab1357d302cf	988	931	1	Non-UK born	Unknown	No	Yes	Yes	Male	0	0	0	1	3
SAMN07658585	c6c2eb74-27a0-4f67-ae6b-506938924007	1189	684	1	Non-UK born	No	No	No	No	Female	1	0	0	0	3
SAMN07658566	c8d1b111-de46-4897-b404-f5318d78a589	25	21	3	UK born	No	No	No	No	Male	0	0	0	1	3
SAMN07658523	cd9baf78-59e6-4d87-b493-72598c6ca8fc	861	1182	1	Non-UK born	No	No	No	No	Male	0	0	1	0	4
SAMN07658514	ce337a35-16a7-4a66-86b8-e648060f6f5f	825	1120	1	Non-UK born	No	No	Yes	No	Male	1	0	0	0	3
SAMN07658511	cf0469c1-a0f6-422f-a1cf-5fdf4301048e	222	713	1	Non-UK born	Yes	No	Yes	Yes	Male	1	0	0	0	4
SAMN07658508	aa668dcc-448b-466d-a00c-2032258befea	42	67	13	UK born	Yes	No	No	Yes	Male	1	0	0	0	3
SAMN07658507	cf1c1b9f-3b89-40d2-95ec-91ce647d802a	1067	1108	1	Non-UK born	No	No	No	No	Female	0	0	0	1	2
SAMN07658478	d271712b-b86c-4d57-8334-016d40844f30	42	67	13	Non-UK born	No	No	No	No	Male	1	0	0	0	3
SAMN07658461	d5688c6c-808b-4e18-b9f2-cf396fd078b7	111	110	3	Non-UK born	No	No	No	No	Male	1	0	0	0	4
SAMN07658458	9c233501-0f4c-4876-8011-566cb3ee786e	668	645	1	UK born	Yes	No	Yes	No	Male	1	0	0	0	4
SAMN07658441	d78e552c-fa8e-4d8e-be3e-0a439427be27	188	595	1	Non-UK born	No	No	No	No	Female	1	0	0	0	2
SAMN07658422	d934dd81-98f6-42f6-b030-f2c938e49de2	219	946	1	Non-UK born	No	No	No	No	Female	0	0	1	0	1
SAMN07658402	db755779-509b-4a95-9270-8c05cf3d0249	990	787	1	Non-UK born	No	No	No	No	Male	1	0	0	0	4
SAMN07658395	dca86f92-a473-40ac-ba65-7eaeb42b92d6	24	27	12	UK born	No	No	No	No	Male	1	0	0	0	3
SAMN07658372	dfcb0943-3520-41de-8c24-03d41c8fbc1d	1003	571	1	Non-UK born	No	No	No	No	Male	0	0	0	1	4
SAMN07658347	e2f92416-f8b2-4f07-99d3-38e8230ae7d3	261	951	1	Non-UK born	No	No	No	No	Male	0	0	0	1	4
SAMN07658344	e342e91a-1a92-4f9f-8f50-c218d51e3b84	1068	1223	1	UK born	No	No	No	No	Female	1	0	0	0	4
SAMN07658326	e4a725d6-f8a5-4a51-897c-01fd00cea4ae	902	175	1	Non-UK born	No	No	No	No	Male	0	0	0	1	3
SAMN07658245	eedeb79d-7977-49b8-bc04-080fe9849ae0	19	15	21	UK born	Yes	Yes	Yes	No	Male	1	0	0	0	4
SAMN07658244	ef061db0-f76e-4df7-a7df-3a6866e24e8c	137	136	2	Non-UK born	No	No	No	No	Female	0	0	0	1	3
SAMN07658239	f0060262-998c-4886-b728-6725d7385ace	1000	27	12	UK born	No	No	Yes	No	Male	1	0	0	0	3
SAMN07658237	f048a7a4-6cba-49e1-aadb-ed2dbb48b052	973	1160	1	Non-UK born	No	Unknown	No	No	Male	1	0	0	0	1
SAMN07658172	f9abf877-1081-4c19-a179-78cb4218d8cb	1013	432	1	Non-UK born	No	No	No	No	Female	1	0	0	0	3
SAMN05276548	eec30932-ee32-42bd-a0d8-54b7139193ee	1117	257	1	Non-UK born	No	No	No	No	Male	0	0	0	1	3
SAMN05276547	ed219c50-c968-4ab3-9b90-8f9ca2f18ca5	19	15	21	UK born	Unknown	No	No	No	Male	1	0	0	0	4
SAMN05276489	b23d22b6-6874-48dd-b645-9415d34d073b	589	423	1	Non-UK born	No	No	No	No	Female	1	0	0	0	3
SAMN05276482	addbacb7-a78d-491d-abc3-5d08fe5837d5	122	41	7	Non-UK born	No	No	No	No	Male	1	0	0	0	4
SAMN05276471	a0b9cff3-5841-4542-8c29-14e41388e46a	4	3	2	Non-UK born	No	No	No	No	Male	1	0	0	0	4
SAMN05276450	8d71b7e0-b5e9-41f2-939a-450ae78d2aaf	15	13	57	UK born	No	Unknown	No	No	Female	1	0	0	0	4
SAMN05276431	7a61f59d-2dff-4e19-a5a0-0526f9086127	326	915	1	Non-UK born	No	No	No	No	Male	0	0	0	1	3
SAMN05276426	749e15df-5a79-479f-aeba-b270b24aa121	51	47	4	Non-UK born	No	No	No	No	Female	1	0	0	0	3
SAMN05276400	5d396b5e-56bf-43f3-825b-ec083ff51705	1049	1112	1	Non-UK born	No	No	No	No	Male	1	0	0	0	1
SAMN05276311	0975de12-90b8-4cc5-800a-1c3dba1920b8	467	905	1	Non-UK born	No	No	No	No	Female	1	0	0	0	3
SAMN05276305	04f3482a-e5db-4d99-806f-0307cd074276	852	149	1	UK born	Unknown	Unknown	Unknown	Unknown	Male	1	0	0	0	4
SAMN03648522	c4ecb421-97b3-41f4-990a-116dfdb2a19b	205	1193	1	UK born	No	No	No	No	Male	0	0	0	1	4
SAMN03648516	86f0aecd-b91f-441f-bf43-6b0ce0cfacd1	10	248	1	UK born	No	No	No	No	Female	1	0	0	0	4
SAMN03648513	8aa13829-541d-4c7d-badb-e5620546e282	12	11	2	UK born	No	No	No	No	Female	1	0	0	0	4
SAMN03648507	dbeb7bcc-134d-4a22-809a-1e4aad90cbc1	121	119	3	Non-UK born	No	No	No	No	Male	1	0	0	0	4
SAMN03648505	e2e37b6f-9932-431a-a9e2-bd0d42c6e995	62	60	4	Non-UK born	No	No	No	No	Male	1	0	0	0	3
SAMN03648503	fb80a5a3-0ea3-4ef3-a1da-09f72fa7bd2e	115	114	3	Non-UK born	Yes	No	No	No	Male	1	0	0	0	4
SAMN03648499	e339ceb1-6a49-4294-b6d9-bb61ee05ca6c	148	984	1	Non-UK born	No	No	No	No	Male	1	0	0	0	1
SAMN03648497	d0ca0dc5-cf9e-4be2-b97f-22a3db1f2927	269	1119	1	Non-UK born	No	No	No	No	Female	1	0	0	0	4
SAMN03648495	a47e3beb-7c31-4ca2-866f-cf4e253c55ce	349	1142	1	Non-UK born	No	No	No	No	Female	0	0	0	1	1
SAMN03648493	d6d096f4-41c1-44c7-a9e9-9014397f8f7f	114	113	2	Non-UK born	No	No	No	No	Male	1	0	0	0	3
SAMN03648491	edbfc6e3-5d6d-4a1c-8905-2f2714cab64c	130	128	2	Non-UK born	No	No	No	No	Male	1	0	0	0	3
SAMN03648490	698f1507-b507-4106-830c-98913c16380a	83	80	4	Non-UK born	No	No	No	Unknown	Male	1	0	0	0	3
SAMN03648485	cd68b1bb-01fb-46fb-8869-dacca463e3c3	99	97	3	Non-UK born	No	No	No	No	Female	1	0	0	0	3
SAMN03648482	eb591570-a8c6-4afb-946f-f45284bf53cb	1042	715	1	Non-UK born	No	No	No	No	Female	1	0	0	0	4
SAMN03648481	65ef443e-67fd-4850-9dcc-833df2d59622	710	357	1	Non-UK born	No	No	No	No	Female	1	0	0	0	4
SAMN03648479	8a94d5b9-ab3b-4002-aba3-a049f24760f1	429	224	1	UK born	Yes	No	Yes	No	Male	1	0	0	0	4
SAMN03648472	c6169f66-20a7-4da8-8d65-7e450a2e3948	45	40	2	Non-UK born	Unknown	Unknown	Unknown	Unknown	Female	1	0	0	0	3
SAMN03648471	ec549220-cafe-4d82-900f-d624a319e14e	814	525	1	Non-UK born	No	No	No	No	Female	1	0	0	0	4
SAMN03648467	8dc36296-36f0-4eb0-bd07-2577dc469bdd	185	275	1	Non-UK born	Unknown	Unknown	Unknown	Unknown	Female	1	0	0	0	4
SAMN03648466	bf1ff1d0-24c8-4eaa-b1b8-a95c77bffef6	1133	591	1	Non-UK born	No	Unknown	No	No	Female	0	0	0	1	3
SAMN03648464	d9451641-8e55-4cc5-8de0-972d7641a50c	143	837	1	UK born	No	No	Unknown	No	Male	0	0	0	1	3
SAMN03648463	ceeaf400-5695-42a7-aeb6-efd410d504b8	94	92	2	UK born	Unknown	No	No	No	Male	1	0	0	0	3
SAMN03648462	e25ccaa6-7ca4-4a1e-a04b-8ed3bde96f28	1052	202	1	Non-UK born	Unknown	Unknown	Unknown	Unknown	Male	0	0	0	1	3
SAMN03648461	92ff82f3-e6b8-4acd-ae6a-07bedd0e8b52	143	20	2	UK born	No	No	No	No	Male	0	0	0	1	3
SAMN03648459	e3b04bbb-5545-45d4-8ab4-73fc9104a268	1027	294	1	Non-UK born	Unknown	Unknown	Unknown	Unknown	Male	1	0	0	0	3
SAMN03648458	79fbe548-6070-4f38-be3f-a8592e1a135b	322	1038	1	UK born	Unknown	Unknown	Unknown	Unknown	Female	0	1	0	0	3
SAMN03648453	ea9e75d6-c30f-4f2c-b566-c0430877878d	935	375	1	Non-UK born	Unknown	Unknown	Unknown	Unknown	Male	0	0	0	1	3
SAMN03648451	f385bb2f-6b00-4a78-acd7-7459ed1a743b	5	4	3	Non-UK born	No	No	No	No	Female	1	0	0	0	3
SAMN03648449	b5762771-555e-4bdf-bb49-ac9e6d5719e0	1192	1013	1	Non-UK born	Unknown	Unknown	Unknown	Unknown	Male	0	0	1	0	3
SAMN03648448	da08e551-ad7a-475a-8014-261f8d0b23fc	923	351	1	Non-UK born	Unknown	Unknown	Unknown	Unknown	Female	1	0	0	0	3
SAMN03648432	727e7c78-c1fa-4d99-85f8-49bb37570ca4	159	440	1	Non-UK born	Unknown	Unknown	Unknown	Unknown	Male	1	0	0	0	3
SAMN03648431	bbbc92d8-a28b-47d2-8d5e-7dcdbea249bd	949	650	1	Non-UK born	Unknown	Unknown	Unknown	Unknown	Male	1	0	0	0	3
SAMN03648429	c0723d86-fab5-482f-93c1-abe7cbedf2e2	136	135	2	Non-UK born	Unknown	Unknown	Unknown	Unknown	Female	0	0	0	1	3
SAMN03648428	671e1bc0-c782-44c7-b304-e35bcba63519	1113	1078	1	Non-UK born	No	No	No	No	Male	0	0	1	0	3
SAMN03648427	657f626f-7f14-4a27-8b6e-bb0941fe6094	245	548	1	Non-UK born	No	No	Unknown	No	Female	0	0	0	1	3
SAMN03648426	e4245b7e-32fb-471b-985c-f83977ddae24	425	1061	1	Non-UK born	Unknown	Unknown	Unknown	Unknown	Female	1	0	0	0	3
SAMN03648421	940a6f5a-c47a-4682-b42d-382bbe27dfc1	68	1054	1	Non-UK born	Unknown	Unknown	Unknown	Unknown	Male	1	0	0	0	3
SAMN03648420	c52a022e-9720-443d-8f3a-5ddbd80619a8	1154	410	1	Non-UK born	Unknown	Unknown	Unknown	Unknown	Male	0	0	0	1	1
SAMN03648418	bf1751e6-d993-4340-bd77-02bcd78d265c	309	918	1	UK born	No	No	No	No	Female	0	0	0	1	1
SAMN03648416	9d339f80-2eab-4cae-b3b6-526910aa2f0b	93	91	3	Non-UK born	Unknown	Unknown	Unknown	Unknown	Male	1	0	0	0	3
SAMN03648414	b2554d3d-59d3-425b-a72f-76ac5c12b85a	454	235	1	Non-UK born	No	No	No	No	Female	0	0	0	1	3
SAMN03648413	a898656e-35b4-4bb6-9e9c-b245c41cea12	793	962	1	UK born	Unknown	Unknown	Unknown	Unknown	Female	0	0	0	1	3
SAMN03648412	a5248fdd-7731-468f-81c6-d3587a232a7b	475	1163	1	Non-UK born	Unknown	Unknown	Unknown	Unknown	Male	0	0	0	1	3
SAMN03648411	fe1d5a51-a613-4e5d-96ed-01662fd03c57	68	65	12	Non-UK born	Unknown	Unknown	Unknown	Unknown	Male	1	0	0	0	3
SAMN03648409	c3cc20e2-cb24-46a5-aaf8-4ac6a12bc3d1	1005	1133	1	Non-UK born	No	No	No	No	Female	1	0	1	0	3
SAMN03648406	f63c0427-2f74-41c9-83d5-08fff9dd5b50	718	872	1	Non-UK born	No	No	No	No	Male	0	0	0	1	3
SAMN03648404	8313d3b6-8e69-4d44-b908-81ee59377a9c	525	1262	1	Non-UK born	Unknown	Unknown	Unknown	Unknown	Female	0	0	0	1	3
SAMN03648403	e85bf09a-5f81-4b5e-aa71-f60ee023c0b5	135	134	2	Non-UK born	No	No	Yes	No	Male	1	0	0	0	3
SAMN03648402	b431a3dc-d650-4d81-94bc-141a19d7d503	392	744	1	Non-UK born	Unknown	Unknown	Unknown	Unknown	Female	0	0	0	1	3
SAMN03648401	ce8de041-0f81-437d-8f13-d5f3aaa100d6	461	232	1	Non-UK born	Unknown	Unknown	Unknown	Unknown	Male	1	0	0	0	3
SAMN03648400	68104763-fd56-4aec-8693-d38b68c700bb	63	61	4	Non-UK born	Unknown	Unknown	Unknown	Unknown	Female	1	0	0	0	3
SAMN03648399	7a65f3a4-fbb9-40a8-b784-ae492437a257	640	293	1	Non-UK born	No	Unknown	No	No	Male	0	0	0	1	4
SAMN03648395	93afbf23-e004-48be-9e9e-9bb56d5eebb7	433	1242	1	Non-UK born	Unknown	Unknown	Unknown	Unknown	Female	0	0	0	1	1
SAMN03648391	7b08d5f4-0ca6-4d16-ba8e-fa2010ab9c4b	331	875	1	Non-UK born	No	No	No	No	Male	1	0	0	0	4
SAMN03648390	76e30bbc-0794-4e09-b1b3-def31e934494	47	43	3	UK born	No	No	No	No	Female	1	0	0	0	3
SAMN03648388	a579c372-6072-47eb-a848-399a732f192d	634	921	1	UK born	No	No	No	No	Female	1	0	0	0	4
SAMN03648385	7c6b1ee7-9741-4c9d-8373-00dc3b3c3c46	340	198	1	Non-UK born	No	No	No	No	Female	1	0	0	0	4
SAMN03648384	a7085cc4-cad9-43b7-a218-2aab19f2ddc4	743	486	1	Non-UK born	No	No	No	No	Male	1	0	0	0	3
SAMN03648378	e02c22c0-c354-414e-a8c2-400b606f96e8	746	482	1	Non-UK born	No	No	No	No	Male	1	0	0	0	1
SAMN03648377	fcf3bc4b-f729-4508-91b4-031c9a2f4022	155	762	1	Non-UK born	No	No	No	No	Female	0	0	0	1	4
SAMN03648376	c6cb08ac-570b-4d9c-b732-20f4fca61a80	642	442	1	Non-UK born	No	Unknown	Unknown	No	Female	1	0	0	0	4
SAMN03648374	c6a5a6e9-4a4b-4a02-a108-d9ac6415fce8	10	9	21	UK born	Yes	No	No	No	Male	1	0	0	0	4
SAMN03648371	8575b3a0-27ee-477c-912e-24dcecc4ea9b	1030	896	1	Non-UK born	Unknown	Unknown	Unknown	Unknown	Male	1	0	0	0	1
SAMN03648370	65d4903e-ea1f-4248-981c-2ba9d77ae060	862	460	1	UK born	No	No	No	No	Male	1	0	0	0	4
SAMN03648368	9639c54b-9f08-4eca-a235-edfae2492002	39	137	2	UK born	Yes	Yes	No	Yes	Male	1	0	0	0	4
SAMN03648365	78f11edb-8476-4c6b-8f01-da11e4a3c78b	831	677	1	Non-UK born	Unknown	Unknown	Unknown	Unknown	Female	1	0	0	0	4
SAMN03648361	b6981bef-f158-4665-8202-d5efc3e4dcf8	1219	1251	1	Non-UK born	No	No	No	No	Female	1	0	0	0	4
SAMN03648357	826f681d-66bf-423c-a408-59e24f20dc5b	118	116	2	UK born	Unknown	Unknown	Unknown	Unknown	Female	1	0	0	0	2
SAMN03648355	e7c3d93f-17c9-42d4-b0e7-b7d2026431d0	10	30	2	UK born	No	Unknown	No	Unknown	Male	1	0	0	0	4
SAMN03648349	72c42d25-a35f-4182-b5b4-d598b3235b2a	30	776	1	UK born	Unknown	Unknown	Unknown	Unknown	Female	1	0	0	0	1
SAMN03648348	87db0deb-3ff8-4ef6-8a16-a12870d43455	613	1161	1		No	No	No	No	Male	1	0	0	0	4
SAMN03648345	a9de74e5-1dda-4269-b227-2e863140bfba	652	670	1	UK born	No	No	No	No	Male	1	0	0	0	4
SAMN03648344	d7110db0-88e7-48c3-bae1-c29444b0b603	15	13	57	UK born	Unknown	Unknown	Unknown	Unknown	Male	1	0	0	0	4
SAMN03648341	70798de7-c938-4536-b91a-dfcadd930a27	843	990	1	Non-UK born	Unknown	Unknown	Unknown	Unknown	Female	0	0	0	1	1
SAMN03648336	ad7de8c6-6ebb-4a60-a2df-ee6ee295cd71	522	492	1	Non-UK born	Unknown	Unknown	Unknown	Unknown	Female	1	0	0	0	4
SAMN03648307	69b5d91d-2af1-4bb0-a56f-b85c7a914ce8	778	1022	1	Non-UK born	Unknown	Unknown	Unknown	Unknown	Male	1	0	0	0	4
SAMN03648305	ba620aab-676f-4812-9f2d-a09b04cc94e0	98	360	1	Non-UK born	Unknown	Unknown	Unknown	Unknown	Male	1	0	0	0	4
SAMN03648301	b65292be-625e-4ddc-bf4f-7c8f1969fb88	601	1145	1	Non-UK born	No	No	No	No	Male	0	0	1	0	1
SAMN03648298	b486d312-2b6e-49a1-8722-9a245e0389e7	662	451	1	Non-UK born	No	No	No	No	Male	0	0	0	1	3
SAMN03648297	769f3fb9-0453-4594-bdda-073c83e1c5a3	456	1246	1	Non-UK born	No	No	No	No	Male	1	0	0	0	3
SAMN03648294	84cccd69-5060-4d64-9c38-4073a0dc975b	1170	338	1	UK born	No	No	No	No	Female	1	0	0	0	4
SAMN03648291	fbe8f6d8-eaf2-4c81-8257-a77f8c2e0581	327	566	1	UK born	Unknown	Unknown	Unknown	No	Male	0	0	0	1	4
SAMN03648279	79108a4a-c623-4aa2-a81f-83d89c9d9764	317	245	1	Non-UK born	Unknown	Unknown	Unknown	Unknown	Male	0	0	0	1	3
SAMN03648276	e1388da3-b45a-41cc-8b40-48283327531c	94	92	2	Non-UK born	Unknown	Unknown	Unknown	Unknown	Female	1	0	0	0	3
SAMN03648275	9f44e3da-984f-4081-8bfb-b8ad9d597746	207	1122	1	Non-UK born	Unknown	Unknown	Unknown	Unknown	Female	1	0	0	0	3
SAMN03648273	9ab9779b-a7c7-4043-820d-f8c8dd9267fc	254	1115	1	Non-UK born	Unknown	Unknown	Unknown	Unknown	Male	1	0	0	0	3
SAMN03648267	8b711f8e-4032-404f-9946-18a7bd20d139	700	1111	1	Non-UK born	Unknown	Unknown	Unknown	Unknown	Female	1	0	0	0	1
SAMN03648264	fc8a8731-86d2-462f-a3a0-2b1e819785b7	10	9	21	Non-UK born	Yes	Yes	Unknown	Yes	Male	1	0	0	0	4
SAMN03648261	a693b114-ad37-4e59-9237-8cc21edf2c7d	575	494	1	Non-UK born	No	No	No	No	Female	1	0	0	0	1
SAMN03648257	65f538e3-3177-4fed-8199-44f381a32393	921	280	1	Non-UK born	Unknown	Unknown	Unknown	Unknown	Female	0	0	0	1	4
SAMN03648256	63b6be3f-e29f-4864-b353-a9873d008764	84	601	1	Non-UK born	Unknown	Unknown	Unknown	Unknown	Female	0	0	0	1	3
SAMN03648255	a730ad62-5e8f-4d76-bae5-13559751b1e8	633	461	1	Non-UK born	Unknown	Unknown	Unknown	Unknown	Female	0	0	0	1	2
SAMN03648254	ce87a5b7-c6a8-4d3e-aac7-a2a3688824a3	538	1126	1	UK born	Unknown	Unknown	Unknown	Unknown	Male	1	0	0	0	4
SAMN03648250	b5ecd173-b7f3-481a-940a-8bb93d5e529b	958	211	1	Non-UK born	Unknown	Unknown	Unknown	Unknown	Female	0	0	0	1	1
SAMN03648243	a15feff3-fdf6-4c46-bd66-80c334dee54e	230	233	1	Non-UK born	Unknown	Unknown	Unknown	Unknown	Female	1	0	0	0	3
SAMN03648242	fc84da64-c3cf-41e1-b2cd-185fdee613f2	36	32	4	Non-UK born	Unknown	Unknown	Unknown	Unknown	Female	1	0	0	0	4
SAMN03648241	edad47ea-e4c4-4cb6-bbfa-f4982eaaf40e	509	700	1	Non-UK born	Unknown	Unknown	Unknown	Unknown	Male	0	0	0	1	1
SAMN03648238	73409c22-31bf-4861-94a9-7e7d32aacb8f	133	329	1	UK born	Unknown	Unknown	Unknown	Unknown	Male	1	0	0	0	4
SAMN03648234	8e6ef2cd-e3e8-43c2-8376-0224bd2ffe22	102	100	2	UK born	Unknown	Unknown	Unknown	Unknown	Male	1	0	0	0	3
SAMN03648229	a88d1f35-acfe-4cd5-aff6-0c7ace4a4200	385	383	1	Non-UK born	Unknown	Unknown	Unknown	Unknown	Male	1	0	1	0	1
SAMN03648228	84d324bb-6d76-4121-b85b-e9fc78e561ed	1065	1092	1	Non-UK born	Unknown	Unknown	Unknown	Unknown	Female	0	0	0	1	3
SAMN03648227	7c37dbe0-46a7-4e11-b34f-e47fb117709f	338	859	1	Non-UK born	Unknown	Unknown	Unknown	Unknown	Female	1	0	0	0	3
SAMN03648224	fa56df81-49d1-4e34-8d6c-b0da70b4b269	1100	1015	1	Non-UK born	Unknown	Unknown	Unknown	Unknown	Female	1	0	0	0	1
SAMN03648220	c0665137-1d95-4be4-900f-a4507f270171	26	22	6	Non-UK born	Unknown	Unknown	Unknown	Unknown	Female	1	0	0	0	3
SAMN03648217	dbfecee7-76cf-49e0-aecd-b83edb9e1f53	96	94	3	Non-UK born	Unknown	Unknown	Unknown	Unknown	Male	1	0	0	0	1
SAMN03648212	bc27b721-9e28-4261-bc5e-1bf4e55b91b1	623	189	1	Non-UK born	Unknown	Unknown	Unknown	Unknown	Male	0	0	0	1	1
SAMN03648211	ac92bde4-f8b4-4b70-83b4-b26ac65e8e1e	817	405	1	UK born	No	No	No	No	Male	0	0	1	0	4
SAMN03648210	a9ae9612-d467-4909-8334-97d914408d5b	1233	465	1	UK born	Unknown	Unknown	Unknown	Unknown	Male	1	0	0	0	3
SAMN03648209	8971d089-f2ca-4bad-995c-a7a671fed40b	899	256	1	Non-UK born	Unknown	Unknown	Unknown	Unknown	Male	1	0	0	0	4
SAMN03648208	e9125306-38cb-48dc-86fb-71b922d29b1f	446	259	1	Non-UK born	No	Unknown	No	No	Male	1	0	0	0	4
SAMN03648207	8ff68e87-7296-46c7-91b5-f7864231a5ca	775	924	1	UK born	No	No	No	No	Female	0	1	0	0	3
SAMN03648206	8a2eef0c-c769-4fa3-8201-c49d36a6b6a8	75	74	3	UK born	No	No	No	No	Male	1	0	0	0	4
SAMN03648205	e489fcaf-ed04-4c09-b158-56e397e7c18a	901	788	1	UK born	Unknown	Unknown	Unknown	Unknown	Female	1	0	0	0	3
SAMN03648203	6b2e2b5f-fc3e-445a-b6d3-740f36349846	72	71	3	Non-UK born	Unknown	Unknown	Unknown	Unknown	Female	1	0	0	0	4
SAMN03648202	f58a4751-e8cd-468c-be18-5031be8a5760	258	1088	1	UK born	Unknown	Unknown	Unknown	Unknown	Female	1	0	0	0	3
SAMN03648200	e99a0e5d-c0de-47c9-abd8-4242d617153b	594	1277	1	Non-UK born	Unknown	Unknown	Unknown	Unknown	Female	0	0	0	1	3
SAMN03648198	8ef6765b-14de-4f16-b251-d4a2743bac2e	926	434	1	Non-UK born	Unknown	Unknown	Unknown	Unknown	Male	1	0	1	0	4
SAMN03648195	ec8e9c1b-08fb-4055-be26-292eb1bf010c	15	13	57	UK born	Unknown	Unknown	Unknown	Unknown	Male	1	0	0	0	4
SAMN03648191	881ddce0-0d1f-4d78-9f28-a18f38624b6b	529	612	1	UK born	Unknown	Unknown	Unknown	Unknown	Female	1	0	0	0	3
SAMN03648190	d9ffc798-3c87-47b5-8229-0d59056cf46b	76	75	2	Non-UK born	Unknown	Unknown	Unknown	Unknown	Male	1	0	0	0	3
SAMN03648186	77fea67a-5516-45e1-8bf6-805878c465b6	650	933	1	Non-UK born	Unknown	Unknown	Unknown	Unknown	Female	0	0	0	1	4
SAMN03648185	c91b0e69-3934-43aa-8c53-f92da942fc1a	26	22	6	Non-UK born	Unknown	Unknown	Unknown	Unknown	Female	1	0	0	0	3
SAMN03648184	6aeb910a-102b-4483-99eb-71f4df90d62c	408	546	1	Non-UK born	Unknown	Unknown	Unknown	Unknown	Male	1	0	0	0	3
SAMN03648181	afbb7cd8-3860-42e8-8e9c-1e3c37d12425	1193	457	1	Non-UK born	Unknown	Unknown	Unknown	Unknown	Male	0	0	0	1	3
SAMN03648180	b2c034d3-8055-4bd6-b53f-4bcf00dceb31	882	384	1	UK born	No	No	No	No	Female	0	0	0	1	4
SAMN03648179	edaaaee0-646d-4b25-8716-9ecf1a3e3c50	26	22	6	Non-UK born	Unknown	Unknown	Unknown	Unknown	Female	1	0	0	0	3
SAMN03648177	bb290286-232e-42ec-bfe0-5c5368fec0a3	1236	476	1	Non-UK born	No	No	No	No	Male	1	1	0	0	4
SAMN03648174	d0fbf1e7-1008-40b2-94d9-c9de8e8d6ab0	95	93	2	Non-UK born	No	No	No	No	Female	1	0	0	0	3
SAMN03648173	66ff8864-57ad-48f8-9eb8-c6dc6d8a9c50	109	108	2	Non-UK born	No	No	No	No	Male	1	0	0	0	4
SAMN03648086	f6fecc9d-0a5e-45ad-9dd3-208f4c434a87	1097	967	1	Non-UK born	Unknown	Unknown	Unknown	Unknown	Male	0	0	0	1	4
SAMN03648057	dac24cf9-42cc-4010-9144-1d832c47749f	328	797	1	Non-UK born	No	No	No	No	Male	0	0	0	1	3
SAMN03648051	b63c6933-74e8-4703-87d6-0a060235cdc8	27	23	2	Non-UK born	No	No	No	No	Male	0	0	0	1	4
SAMN03648044	fde0df5f-05bd-42ee-a670-b3f9c0c18edb	1190	421	1	Non-UK born	No	No	No	No	Male	0	0	0	1	1
SAMN03648038	dece203c-aed8-4ce4-ad43-950067f2b196	759	661	1	Non-UK born	No	No	No	No	Female	1	0	0	0	1
SAMN03648037	ba8f4fec-6900-4bbd-9102-7dad0833057a	116	115	2	UK born	Yes	No	Yes	No	Male	1	0	0	0	4
SAMN03648036	ff2b045a-ed88-40c5-a1bf-c1e1fd41f16b	567	187	1	Non-UK born	Unknown	Unknown	Unknown	Unknown	Male	0	0	0	1	3
SAMN03648034	958ace60-4ed7-45bf-839c-750b384ad97e	325	1041	1	UK born	No	No	No	No	Female	1	0	0	0	3
SAMN03648033	72541b9a-01a9-4280-8a4b-b7d65ef95eff	1129	1109	1	Non-UK born	No	No	No	No	Male	1	0	0	0	3
SAMN03647994	dadfa5cb-af91-46d6-aa67-e218503886b1	933	911	1	Non-UK born	Unknown	Unknown	Unknown	Unknown	Male	1	0	0	0	1
SAMN03647991	f28cd9dd-2c85-4e4e-be09-8f18bfd06a03	364	356	1	Non-UK born	No	No	No	No	Female	0	0	0	1	3
SAMN03647985	d56e0919-1bbb-4bf2-b8e8-694ede2aea55	72	71	3	UK born	No	No	No	No	Male	1	0	0	0	4
SAMN03647983	68d7f069-7e88-46f1-a86e-19dd1c4c03c7	121	119	3	Non-UK born	No	No	No	No	Female	1	0	0	0	4
SAMN03647981	971c7aa3-1319-4259-87a1-2739befddd2f	490	1083	1	Non-UK born	No	No	No	No	Male	1	0	0	0	3
SAMN03647980	ceb6ce21-509a-4db9-afea-2a38de5141de	426	794	1	Non-UK born	No	No	No	No	Male	0	0	0	1	3
SAMN03647979	f8db7e51-cc2f-4fab-bfdb-c3dab266bd6a	1226	1248	1	Non-UK born	No	No	No	No	Female	0	0	0	1	4
SAMN03647977	a9eb5c9e-53f3-428f-9ce9-37bf0c38c0d4	12	11	2	UK born	No	No	No	No	Male	1	0	0	0	4
SAMN03647973	d0d48c7d-cd05-495c-843f-cd5435a56264	872	529	1	Non-UK born	No	No	No	No	Female	1	0	0	0	3
SAMN03647971	fb8084e2-1b12-42ac-80b3-2314e0418f7d	762	144	1	Non-UK born	Unknown	Unknown	Unknown	Unknown	Male	0	0	0	1	3
SAMN03647966	87d6f6de-732a-43d1-90af-bd724dffffd7	19	15	21	Non-UK born	No	No	No	No	Female	0	0	0	1	4
SAMN03647965	dc487a04-4c95-4bd6-95d9-6fef11160136	15	13	57	UK born	No	No	No	No	Male	1	0	0	0	4
SAMN03647964	7aa97553-7691-46cb-bcc3-5fb8da2c0099	734	186	1	UK born	No	No	No	No	Male	1	0	0	0	3
SAMN03647963	764ba7e9-0799-4d88-8a27-cf90f2b1fc4c	15	13	57	Non-UK born	No	No	No	No	Female	1	0	0	0	4
SAMN03647961	c322b9f4-97b6-4e11-834f-7bb5ec9cc427	1132	455	1	Non-UK born	No	No	No	No	Female	1	0	0	0	1
SAMN03647957	d0d09b05-0b6f-4bbb-8cae-733273ff6946	43	38	10	Non-UK born	No	No	No	No	Female	1	0	0	0	4
SAMN03647955	8986b960-f995-4853-8f75-c5868d00a63f	645	743	1	Non-UK born	No	No	No	No	Male	1	0	0	0	3
SAMN03647951	6dbb78d4-1a83-4b67-9de7-2dcb5bbb90fc	43	38	10	Non-UK born	Unknown	Unknown	Unknown	Unknown	Male	1	0	0	0	4
SAMN03647949	6629d8aa-e697-432f-b0cf-111c32452edd	18	55	3	Non-UK born	No	No	No	No	Female	1	0	0	0	4
SAMN03647948	aa357d07-a9e1-4810-820a-47b5d1c5a905	121	119	3	Non-UK born	No	No	No	No	Male	1	0	0	0	4
SAMN03647947	668499ab-adc3-4e96-9ca7-de267a9fb751	61	59	2	Non-UK born	No	No	No	No	Female	1	0	0	0	3
SAMN03647946	807da988-5bf3-4f3e-a22c-b4d7c2605854	24	27	12	Non-UK born	Unknown	No	No	No	Male	0	0	0	1	3
SAMN03647943	df60eb5d-d3df-43c0-aaa5-2a05a6931cb3	227	864	1	Non-UK born	No	No	No	No	Male	0	0	0	1	3
SAMN03647941	e16ecb91-0e46-4827-b2e2-3cc452ba2750	43	38	10	Non-UK born	No	No	No	No	Male	1	0	0	0	4
SAMN03647940	d8cd1086-27b4-461b-aa7b-9bdb871cc1a3	43	38	10	UK born	No	No	No	No	Female	1	0	0	0	4
SAMN03647939	8a1fe8c9-59b6-4b73-adbc-b797e9f3a142	428	643	1	Non-UK born	No	No	No	No	Male	0	0	1	0	4
SAMN03647937	d8ffc71a-36f2-406e-8e59-646c0e5c9752	742	981	1	Non-UK born	No	No	No	No	Male	1	0	0	0	3
SAMN03647933	9bbac2f2-d0c2-4469-86b1-eaa193c0827c	571	506	1	Non-UK born	Unknown	No	No	No	Male	0	0	0	1	3
SAMN03647932	bc2ad82b-5ec1-428f-bd7f-d937799b63cd	43	38	10	Non-UK born	Unknown	No	No	No	Female	1	0	0	0	4
SAMN03647930	9b6e3a26-eaf6-4bc1-99c1-e0d029f64526	79	78	2	Non-UK born	No	No	No	No	Female	1	0	0	0	2
SAMN03647926	668f3611-dff0-421f-a5ce-a44748b90634	67	90	4	Non-UK born	No	No	No	No	Male	1	0	0	0	4
SAMN03647918	b5514c47-b0ea-438e-b271-e33242b62d3e	996	147	1	Non-UK born	No	No	No	No	Male	0	0	0	1	4
SAMN03647917	f12255fc-f16f-428b-8730-e071f01b1311	1014	711	1	Non-UK born	No	No	No	No	Male	0	0	1	0	4
SAMN03647916	647d2cce-e501-4b55-8507-7ea32599d51e	1198	629	1	UK born	No	No	No	No	Female	1	0	0	0	4
SAMN03647914	fff757d2-fc46-47f1-bdb5-2e3d460fd059	43	38	10	Non-UK born	No	No	No	No	Male	0	0	1	0	4
SAMN03647911	8cbcb426-aeba-4990-8c89-beed4f34e0bf	414	694	1	UK born	No	No	No	No	Male	1	0	0	0	4
SAMN03647909	bae4f0fa-5203-44e7-aa46-c3d53b8a7c6e	140	140	2	Non-UK born	Unknown	Unknown	Unknown	Unknown	Male	1	0	0	0	3
SAMN03647908	d8fafc72-795d-4f98-a219-b8e608193318	703	840	1	Non-UK born	No	No	No	No	Male	1	0	0	0	1
SAMN03647907	77a6401b-19af-4df6-80c9-c917802929e1	201	242	1	Non-UK born	No	No	No	Unknown	Male	1	0	0	0	4
SAMN03647906	e2e16512-bb33-4ec4-8861-6b1cfa94e80d	785	847	1	UK born	No	No	No	No	Male	1	0	0	0	2
SAMN03647904	8205192e-16aa-40d1-81cb-addbe732511a	24	27	12	UK born	Unknown	No	No	No	Female	1	0	0	0	3
SAMN03647903	783700e3-b997-4274-b2a3-bbde07c92367	599	828	1	Non-UK born	No	No	No	No	Male	0	0	1	0	3
SAMN03647899	a67c2511-dea3-4756-a038-bd63f6f71446	43	38	10	Non-UK born	No	No	No	No	Male	1	0	0	0	4
SAMN03647896	6524eed7-ba28-4846-9aa0-d8032769b9e3	545	746	1	Non-UK born	No	No	No	No	Female	0	0	0	1	1
SAMN03647892	8289cf56-6e2a-4cbc-ae7d-aafaa052834c	1092	862	1	Non-UK born	No	No	No	No	Female	1	0	0	0	4
SAMN03647889	de6d6ae7-6de9-463b-87ae-6f454f7bc097	863	1259	1	Non-UK born	No	No	No	Unknown	Male	0	0	0	1	3
SAMN03647888	6b478ed0-ac29-4241-ae0f-cfbf702147d6	787	860	1	Non-UK born	No	No	No	No	Male	0	0	0	1	3
SAMN03647887	b1c8efba-f64b-49a3-a67f-6ad576f0a4e2	240	437	1	Non-UK born	No	No	No	No	Male	0	0	0	1	4
SAMN03647883	c6b63599-7fe3-4803-919e-25d9ef1c29f9	836	741	1	Non-UK born	No	No	No	No	Male	1	0	0	0	3
SAMN03647882	fbff1c66-b185-4bd0-9421-e6bb8181fdaf	239	160	1	Non-UK born	No	No	No	No	Female	0	0	0	1	2
SAMN03647881	eecd9827-458b-4dbe-92c1-94ecd35f6656	209	707	1	UK born	Unknown	Unknown	Unknown	Unknown	Male	1	0	0	0	4
SAMN03647880	e6ecc0e5-c203-4afd-85f1-d1c708282ed8	61	59	2	Non-UK born	No	No	No	No	Female	1	0	0	0	3
SAMN03647879	d3b5e805-4128-422d-bb44-32f53dbb4235	983	219	1	Non-UK born	No	No	No	No	Male	1	0	0	0	3
SAMN03647877	98c5cd5c-29c4-4ad2-83fc-1071751b9ada	687	1143	1	Non-UK born	No	No	No	No	Male	1	0	0	0	2
SAMN03647875	fa33c365-6438-4d64-aae4-81e8bd9937a4	597	1144	1	Non-UK born	No	No	Yes	No	Male	0	0	0	1	4
SAMN03647873	9e566faa-af49-45aa-b79a-bb092e302621	1167	340	1	Non-UK born	No	No	No	No	Male	0	0	0	1	3
SAMN03647872	95427c4f-ac45-44e2-9a61-f8dc1cddca08	740	246	1	Non-UK born	No	No	Unknown	No	Male	1	0	0	0	4
SAMN03647869	e76a7f62-841d-4afe-bf6e-dfc204ca16d0	915	456	1	Non-UK born	No	No	No	No	Male	0	0	0	1	1
SAMN03647868	7f0852aa-557a-467a-a78c-778d13cbfc43	1121	729	1	Non-UK born	No	No	Unknown	No	Male	1	0	0	0	4
SAMN03647864	e29f41d5-f9bc-44d8-9f27-e368c08b8d54	492	283	1	UK born	No	No	No	No	Female	1	0	0	0	1
SAMN03647862	8dfe4c53-4124-487a-a572-131357e24114	1061	278	1	Non-UK born	No	No	No	No	Male	1	0	0	0	4
SAMN03647857	aa713389-29e1-4ab6-95f7-4b412e87f7ac	1159	974	1	Non-UK born	No	No	No	No	Male	1	0	0	0	4
SAMN03647856	8973f8b9-2674-4cc5-8711-c640458d182f	903	178	1	Non-UK born	No	No	No	No	Male	0	0	1	0	4
SAMN03647854	f4f3b5d9-9d49-440c-b53d-0072b9d0c5c2	1208	397	1	Non-UK born	No	No	No	No	Male	1	0	0	0	3
SAMN03647853	ddf850cc-ff0d-49e6-ac1d-e20a66df3354	701	632	1	UK born	No	No	No	No	Male	1	0	0	0	2
SAMN03647851	8ee3fea3-33c9-48f8-8199-d5992e23d152	44	39	2	Non-UK born	No	No	No	No	Male	1	0	0	0	3
SAMN03647849	e10d55d4-5c1b-41f5-8bf6-a2dce03b5a54	1139	391	1	UK born	No	No	No	No	Male	0	0	0	1	3
SAMN03647848	968c0997-13d3-4670-bb98-aae8193c1c3d	255	871	1	Non-UK born	No	No	No	No	Female	1	0	0	0	4
SAMN03647847	afb4359b-36b8-4246-ac51-ad6128519315	21	17	6	UK born	No	No	No	No	Female	1	0	0	0	3
SAMN03647846	77a09106-65dd-441b-8d3a-a88ce63e2503	1002	856	1	Non-UK born	Unknown	No	Unknown	Unknown	Male	0	0	0	1	3
SAMN03647844	83e5b2f5-bae7-49fc-9927-3f4a887fa15a	853	594	1	Non-UK born	No	No	No	No	Female	1	0	0	0	1
SAMN03647843	987cc254-9323-4388-a056-d64d58688407	769	315	1	Non-UK born	No	No	No	No	Female	1	0	0	0	2
SAMN03647842	653bf022-5c81-4835-bf1e-4af6203fb02a	1212	839	1	Non-UK born	No	No	No	No	Female	0	0	0	1	1
SAMN03647840	db40ce14-4550-40b9-bf45-607ca8602811	726	1044	1	Non-UK born	No	No	No	No	Female	1	0	0	0	4
SAMN03647839	ebfeed01-5978-4bc7-a48a-8e6c1e0040cc	884	1217	1	Non-UK born	No	No	No	No	Female	1	0	0	0	3
SAMN03647838	e7d51497-1ff9-46dd-a348-d5048026bfac	10	9	21	UK born	No	No	No	No	Female	1	0	0	0	4
SAMN03647836	b8d3f87b-f96e-4ac8-aa19-04de89205d05	1	558	1	Non-UK born	Unknown	No	Yes	Unknown	Male	1	0	0	0	4
SAMN03647827	b89bc0b4-2b9f-4108-b306-54207450cab8	681	468	1	Non-UK born	No	No	No	No	Female	0	0	0	1	3
SAMN03647826	65677361-8940-47b0-9668-b592204ad54f	13	348	1	Non-UK born	No	No	No	No	Male	0	0	0	1	3
SAMN03647824	7b66d01d-5ca5-4800-b141-1d08f055cb04	151	949	1	Non-UK born	No	No	No	No	Male	0	0	1	0	1
SAMN03647823	b37cf7a5-6029-4135-a96d-ef43916300bf	653	323	1	Non-UK born	Unknown	No	No	No	Male	0	0	0	1	4
SAMN03647822	fe96dcb5-cf30-40dd-b67e-8ce2eafb02a5	10	780	1	UK born	No	No	No	No	Male	0	0	0	1	4
SAMN03647821	73d5e725-5d16-4a36-a14c-5a16c79a6906	1207	960	1	Non-UK born	No	No	No	No	Female	1	0	0	0	1
SAMN03647820	ad1302d8-ed6f-439a-87d8-b3c849722891	532	336	1	Non-UK born	No	No	No	No	Female	0	0	0	1	1
SAMN03647819	c714ddaf-b943-4e18-a275-f6b7ab8ded10	21	17	6	UK born	No	No	Unknown	No	Female	1	0	0	0	3
SAMN03647817	c592b5ad-51ed-49b7-9a00-7d9339cff188	500	527	1	Non-UK born	No	No	No	No	Female	0	0	0	1	3
SAMN03647815	7dd1f815-453d-46c8-9d9a-9fd153db9f55	10	126	2	UK born	Yes	No	Yes	No	Male	1	0	0	0	4
SAMN03647813	672550ef-dc54-4ca6-bd35-8992f0338603	15	13	57	Non-UK born	No	No	No	No	Female	0	0	0	1	4
SAMN03647810	ea152b56-6b7a-4f2c-9a10-c1124d96736d	177	488	1	Non-UK born	No	No	No	No	Male	0	0	1	0	3
SAMN03647807	89395e63-3b57-405b-85b1-17f74917df2a	419	430	1	UK born	No	No	No	No	Female	1	0	0	0	3
SAMN03647805	7490e688-e510-4c4f-9cfb-6fb01d6aa1eb	471	567	1	UK born	No	No	No	No	Male	0	0	0	1	1
SAMN03647804	a20bd8f9-2f98-4ad3-8813-eb88545d0357	479	359	1	Non-UK born	No	No	No	No	Female	1	0	0	0	1
SAMN03647803	66c5e19c-5643-4ab0-acbd-85206a5e7741	378	372	1	Non-UK born	No	No	No	No	Female	1	1	0	0	4
SAMN03647800	b17241df-4a3d-44b2-8d8f-c3b5257836b2	101	99	4	UK born	No	No	No	No	Male	1	0	0	0	2
SAMN03647796	83628e71-71d9-4fcf-a0cb-cb65a0c8af52	197	210	1	Non-UK born	No	No	No	No	Male	1	1	0	0	2
SAMN03647792	dd390111-511a-4fd9-b50c-bc8ccfa16d54	856	621	1	Non-UK born	No	No	No	No	Female	1	0	0	0	4
SAMN03647789	6851ecbe-da4d-4564-884e-d334b6ee00bf	295	1207	1	UK born	No	No	No	No	Female	1	0	0	0	3
SAMN03647787	e5c62d64-be2e-4338-8ad2-a1bb66c18a88	28	24	3	Non-UK born	No	No	No	No	Female	1	0	0	0	3
SAMN03647785	b88a5620-0728-49e9-b29d-09461d030a75	10	9	21	UK born	No	No	No	No	Male	1	0	0	0	4
SAMN03647780	8bb1d168-8e5c-443b-b357-7211f6c1420c	727	836	1	Non-UK born	No	No	No	No	Male	0	0	0	1	3
SAMN03647779	69a3e115-9d90-4816-bae7-195575749079	92	89	3	Non-UK born	No	Yes	No	No	Male	1	0	0	0	1
SAMN03647777	be5e6f0a-8c40-457d-9a85-655bd400eb22	965	1077	1	Non-UK born	No	No	No	No	Male	1	0	0	0	4
SAMN03647773	cc54d700-cb9f-4868-a626-3b1566e539c3	10	1234	1	UK born	No	No	No	No	Male	1	0	0	0	4
SAMN03647769	c60db157-0952-4ba4-ae67-82f5b97a3cda	396	498	1	Non-UK born	No	No	No	No	Male	1	0	0	0	4
SAMN03647766	62b9e507-ccd3-4661-803d-e62b2b8ace7c	6	5	2	UK born	No	No	No	No	Female	1	0	0	0	3
SAMN03647763	a61f7d61-43e4-4f05-8ca4-3fb6f530997b	10	9	21	UK born	No	No	No	No	Female	0	0	0	1	4
SAMN03647761	f9758288-16dc-4b10-83e7-489d2ddccac7	849	964	1	UK born	No	No	No	No	Female	0	0	0	1	4
SAMN03647760	8684570b-52b9-444b-8f2c-8dc86ed9727c	978	369	1	Non-UK born	No	No	No	No	Male	1	0	0	0	3
SAMN03647759	fcd220ef-32b0-45c9-b466-0c90ae9020cc	1111	761	1	UK born	No	No	No	No	Female	0	0	0	1	4
SAMN03647757	99db5049-2302-438e-a883-8a774529082b	941	320	1	Non-UK born	No	No	No	No	Female	1	0	0	0	3
SAMN03647755	8256fa4b-cfe5-4ea9-b5ed-99d341e1b946	373	1155	1	Non-UK born	No	No	No	No	Female	1	0	0	0	1
SAMN03647753	c771242f-9279-438c-8f6a-89bfc6cc98d7	879	528	1	UK born	Unknown	Unknown	Unknown	Unknown	Female	1	0	0	0	2
SAMN03647752	9123a6d8-d0da-49df-9b4f-54cf3c3b10df	880	605	1	Non-UK born	No	No	No	No	Male	0	0	1	0	3
SAMN03647751	bc853271-a955-46e0-bcd6-62795a202bcf	812	530	1	Non-UK born	No	No	Yes	No	Male	0	0	0	1	4
SAMN03647748	87cb183a-a871-40b3-845f-995a37e16918	1084	422	1	Non-UK born	No	No	No	No	Female	1	0	0	0	3
SAMN03647745	986b0d67-4d89-4335-8ac3-d6ea39986eed	699	1052	1	Non-UK born	No	No	Unknown	No	Female	1	0	0	0	3
SAMN03647744	81a1455b-27db-477b-9f0f-425fb08ef028	344	1241	1	Non-UK born	No	No	No	No	Female	0	0	0	1	4
SAMN03647743	b0801cf3-99d5-4cb9-a961-356e3f36ce60	898	1247	1	Non-UK born	No	No	No	No	Female	1	0	0	0	4
SAMN03647742	9fa1ee77-c409-4707-957f-8b52d88eff9a	541	345	1	Non-UK born	No	No	No	No	Female	1	0	0	0	4
SAMN03647741	901af9f2-6f6d-4dc0-9d73-e637315b0f52	517	777	1	Non-UK born	No	No	No	No	Male	0	0	0	1	3
SAMN03647739	993fc93f-19e8-47f8-8d3c-29133c779477	839	914	1	Non-UK born	No	No	No	No	Male	0	0	0	1	3
SAMN03647737	ecd04203-5d3c-462c-8f7e-b74f6bb8bddd	357	1060	1	Non-UK born	No	No	No	No	Male	1	0	0	0	4
SAMN03647736	d28f411c-73e8-4e17-a9eb-fbc463b80f50	644	1068	1	Non-UK born	Unknown	No	No	No	Male	0	0	0	1	4
SAMN03647735	e9b9a94a-d514-4b6f-9c52-eb42596fc83b	621	270	1	Non-UK born	No	No	No	No	Male	1	0	0	0	3
SAMN03647734	79f3e23f-2cd2-446d-b44f-3440ef088fa2	92	89	3	UK born	No	No	No	No	Female	1	0	0	0	1
SAMN03647732	a7b420c9-ffdd-407e-8b3c-fa46e75b1cd8	54	50	4	Non-UK born	No	No	No	Yes	Male	1	0	0	0	2
SAMN03647731	78988cc9-2513-4f39-b433-1dcc8f40e6fc	369	647	1	Non-UK born	Unknown	Unknown	Unknown	Unknown	Male	0	0	1	0	3
SAMN03647724	6d3795de-92ff-4478-acc7-797cb5236325	354	660	1	Non-UK born	No	No	No	No	Male	1	0	0	0	3
SAMN03647723	d536c2e6-0238-4408-9c85-5376a41f3a78	107	105	2	Non-UK born	No	No	No	No	Female	1	0	0	0	3
SAMN03647717	978f4bd7-4fbc-4650-9612-b9ae16bbe3bb	495	774	1	Non-UK born	No	No	No	No	Male	0	0	0	1	3
SAMN03647715	bdc19777-8a96-439a-955b-1a4e3e26a585	860	574	1	Non-UK born	Unknown	Unknown	Unknown	Unknown	Male	1	0	0	0	1
SAMN03647713	75fe1d32-62bd-48b2-9963-3fff2de0061b	573	289	1	Non-UK born	No	Yes	No	No	Female	1	0	0	0	4
SAMN03647711	aad2e46d-58a9-4a2b-b291-573dd3656dde	620	401	1	Non-UK born	No	No	No	No	Male	0	0	0	1	3
SAMN03647709	aa15541a-0948-40ad-bf50-c8f2cc5d0f14	677	703	1	Non-UK born	No	No	No	No	Female	1	0	0	0	2
SAMN03647708	675f0d7e-9d4d-4bab-b14b-8b2ca2833861	58	54	4	Non-UK born	No	No	No	No	Female	1	0	0	0	3
SAMN03647707	aa405956-705f-4368-9a31-b9dc341cab5d	58	54	4	UK born	No	No	No	No	Male	1	0	0	0	3
SAMN03647705	b18d2634-deae-4794-bb49-95850fb6a191	124	121	2	Non-UK born	No	No	No	No	Male	1	0	0	0	3
SAMN03647704	e8f99ad3-78ad-4499-955f-1279604d8e25	1021	374	1	Non-UK born	No	No	No	No	Female	0	0	0	1	4
SAMN03647703	e7ac1708-7eb3-4fc9-ae00-540c55408b28	602	667	1	Non-UK born	No	No	No	No	Female	0	0	0	1	3
SAMN03647702	f80db9f2-eb8f-4b8d-8a08-f07954f37998	1043	737	1	UK born	No	No	No	No	Male	1	0	0	0	4
SAMN03647701	6721f955-e82d-40e3-91e4-488f985df718	22	18	4	UK born	No	Unknown	No	No	Female	1	0	0	0	3
SAMN03647697	70359abe-7785-426c-a8a9-980c6abc398a	1200	448	1		No	No	No	No	Male	1	0	0	0	3
SAMN03647693	cd4717f3-ccd9-4460-a682-883676abb2e5	1176	222	1	Non-UK born	No	No	No	No	Female	1	0	0	0	3
SAMN03647692	f566f957-c19b-49bc-9db3-21e0aecf295f	520	638	1	UK born	No	No	No	No	Male	0	0	0	1	3
SAMN03647691	f69cddea-f9e7-4a2f-a212-d5dae116ba41	13	579	1	Non-UK born	No	No	No	No	Male	1	0	0	0	3
SAMN03647689	90c1de66-6ad7-4f67-b202-43c22933677d	728	287	1	Non-UK born	No	No	No	No	Female	1	0	0	0	3
SAMN03647686	9e3e0584-c7b3-4581-8bcf-441b89ec2166	1033	549	1	Non-UK born	No	No	Yes	No	Male	1	0	0	0	3
SAMN03647685	7854932b-0f75-43b3-b9ab-9151bc797d7a	58	54	4	Non-UK born	No	No	No	No	Female	1	0	0	0	3
SAMN03647684	e98e4757-94cf-456d-ab49-7c7024eb492a	928	606	1	Non-UK born	No	No	No	No	Male	1	0	0	0	3
SAMN03647683	6bae14c5-b752-4e36-abc4-5001b29dca55	1047	439	1	Non-UK born	No	No	No	No	Female	1	0	0	0	3
SAMN03647680	72877773-4ff5-43e4-95e8-6dabba2eb1b5	143	143	2	UK born	No	No	No	No	Male	1	0	0	0	3
SAMN03647679	99ff912e-b9eb-47e9-a1c5-9f0c01e1a07f	980	979	1	Non-UK born	Unknown	Unknown	Unknown	No	Male	1	0	0	0	3
SAMN03647676	c1387a3f-5747-4bd3-b5e5-76eb2d1cb536	1199	957	1	Non-UK born	Unknown	Unknown	Unknown	Unknown	Male	1	0	0	0	3
SAMN03647675	7cbbb5e1-2b28-4f6b-9ef8-8d347b15dd50	341	273	1	Non-UK born	Unknown	No	No	No	Female	1	0	0	0	3
SAMN03647674	affceb5a-5801-4c8f-aa66-e4d754fbd005	512	342	1	UK born	No	No	No	No	Male	1	0	0	0	1
SAMN03647673	c1dadd48-027a-493b-afb3-4cd656319e0e	10	30	2	UK born	No	No	No	No	Female	1	0	0	0	4
SAMN03647671	f03146a0-1588-4c00-803b-edaf2ae1ad2c	473	517	1	Non-UK born	No	No	No	No	Female	0	0	0	1	3
SAMN03647670	fe20ec45-d192-44b5-8d5c-324bcef677b4	3	2	2	Non-UK born	No	No	No	No	Male	1	0	0	0	4
SAMN03647669	7fa2dbf0-df6d-4d0d-8f88-9eee5bc40a3e	833	1260	1	Non-UK born	Unknown	Unknown	Unknown	Unknown	Male	0	0	0	1	1
SAMN03647668	8f355c32-00ca-415d-9a6b-1d673ff7f911	1098	1136	1	Non-UK born	Unknown	Unknown	Unknown	Unknown	Male	0	0	0	1	3
SAMN03647665	96cb03fd-baa3-40e0-9395-cc50d86c0179	1171	399	1	Non-UK born	No	Unknown	No	No	Female	1	0	0	0	3
SAMN03647662	e9d98b0a-205f-47aa-a6ec-4b46606c41da	435	1203	1	Non-UK born	No	No	No	No	Female	1	0	0	0	4
SAMN03647661	70e68210-54e8-4982-99f2-673db87ba351	13	271	1	Non-UK born	Unknown	Unknown	Unknown	Unknown	Male	1	0	0	0	3
SAMN03647659	fe68ea02-4bdf-47d5-936c-9f20c96961a8	683	502	1	Non-UK born	No	No	No	No	Male	1	0	0	0	3
SAMN03647658	def8dbb7-cbd6-42d0-ab7d-9e7643b78a9e	28	24	3	Non-UK born	No	No	No	No	Female	0	0	0	1	3
SAMN03647655	d1d79c08-aff1-4dc7-9300-6fc9dad7f366	15	13	57	UK born	Unknown	Yes	Yes	No	Male	1	0	0	0	4
SAMN03647653	ccd9b92a-e9ce-4947-9e7e-c3580664de00	270	950	1	Non-UK born	No	No	No	No	Female	0	0	0	1	3
SAMN03647650	6aae131b-b790-4178-8d70-08b0a5639037	234	1082	1	Non-UK born	Unknown	No	No	No	Male	1	0	0	0	3
SAMN03647648	e37e2c0e-2ba3-4332-bbb8-d35745c061a9	1031	961	1	UK born	No	No	No	No	Male	1	0	0	0	3
SAMN03647646	b3fd8c28-db7f-4f8c-bf64-248963d7c717	422	500	1	Non-UK born	No	No	No	No	Male	1	0	0	0	3
SAMN03647644	d7a56fae-a2a2-4744-902b-a516020c8fa3	691	596	1	Non-UK born	No	No	No	No	Female	1	0	0	0	3
SAMN03647643	aa257b66-e983-464f-946b-745664d854ff	50	46	3	UK born	No	No	No	No	Male	1	0	0	0	3
SAMN03647555	69150465-79cc-459e-bea5-2c27fd0fd9a1	617	850	1	Non-UK born	No	No	No	No	Female	0	0	0	1	4
SAMN03647546	cf563bbb-e538-4323-98f6-7f4398703bf5	1134	1055	1	Non-UK born	No	No	No	No	Male	1	0	0	0	2
SAMN03647545	eb2f223f-d70c-4616-a6b9-5cd4bac2898c	993	393	1	Non-UK born	No	No	No	No	Male	1	0	0	0	3
SAMN03647544	852df363-9b28-4526-96bf-7c51d1bfc6ba	320	1051	1	Non-UK born	No	No	No	No	Male	0	0	0	1	3
SAMN03647543	c34eb7b8-52a2-4c5f-97d4-a6abf6e9acbf	138	138	2	Non-UK born	Unknown	Unknown	Unknown	Unknown	Female	1	0	0	0	1
SAMN03647539	91cbf158-c0f1-4a9e-af73-142ab8786ea8	28	24	3	UK born	No	No	No	No	Female	1	0	0	0	3
SAMN03647536	f01da57a-a27d-4d0d-96a2-0ec59c4243d1	502	789	1	Non-UK born	No	No	No	No	Female	1	0	0	0	3
SAMN03647535	92c9da24-6eeb-4c9a-ae34-54f55f207570	776	1129	1	Non-UK born	No	No	No	No	Male	1	0	0	0	4
SAMN03647533	bb3bf1d5-f437-41e7-8195-9b069edca15f	693	1202	1	Non-UK born	No	No	No	No	Male	0	0	0	1	3
SAMN03647531	85a4105e-bf8b-43e5-936d-a6b3324db00d	394	989	1	Non-UK born	No	No	No	No	Female	1	0	1	0	3
SAMN03647530	e668ccdf-6f22-4497-a5e5-561837e86f46	273	662	1	Non-UK born	No	No	No	No	Female	0	0	0	1	3
SAMN03647528	8759a5b7-4822-4317-a8f8-42601a6e28b4	170	730	1	Non-UK born	No	No	No	Unknown	Female	0	0	1	0	3
SAMN03647527	a1f0f1d0-ee4e-4c44-a652-2e0d76398e55	73	72	3	Non-UK born	No	No	No	No	Male	1	0	0	0	4
SAMN03647520	6d625439-8a56-46a0-bfd0-d37173a0d48a	2	1	2	Non-UK born	No	No	No	No	Male	1	0	0	0	3
SAMN03647512	d6a57462-68f7-41f0-93b6-dec77e295beb	733	561	1	Non-UK born	No	No	No	No	Male	0	0	0	1	4
SAMN03647511	a510edc8-6c2c-474d-8484-e9ac71c502e2	38	34	3	UK born	No	No	Unknown	Unknown	Female	1	0	0	0	4
SAMN03647510	64d440e0-8008-4ac7-8fcd-9174bd696f85	212	656	1	UK born	No	No	No	No	Male	0	0	1	0	3
SAMN03647509	79f7a3b1-08bd-4e9a-8faf-b3584f7f6f60	1165	733	1	Non-UK born	Unknown	Unknown	Unknown	Unknown	Female	0	0	0	1	3
SAMN03647503	812f5e01-4013-48aa-a646-73c19ee1ed2c	1102	263	1	Non-UK born	No	No	No	Unknown	Female	1	0	0	0	3
SAMN03647502	84464b5b-4f87-4377-ab4c-c65235177afb	1086	309	1	Non-UK born	No	No	No	No	Female	0	0	0	1	3
SAMN03647499	66e164ea-6a64-4fbb-9119-af6201cc0738	1185	1020	1	Non-UK born	Unknown	Unknown	Unknown	Unknown	Male	1	0	0	0	4
SAMN03647492	bce908d0-6a29-44d8-ad80-6589af979a18	1085	843	1	Non-UK born	No	No	No	No	Male	1	0	0	0	3
SAMN03647489	6eb0a9fe-2540-42f6-8256-d6db1c128fd1	659	544	1	UK born	No	No	No	No	Male	1	0	0	0	1
SAMN03647486	e3e8a177-4bcd-48df-8a79-c8e2c80e78ab	15	13	57	Non-UK born	No	No	No	No	Male	1	0	0	0	4
SAMN03647484	b132951a-36a3-4097-ab84-e81c7a803d13	409	425	1	Non-UK born	No	No	No	No	Female	0	0	0	1	1
SAMN03647478	cdee4e65-18dd-43a1-9e30-8836f9f6b826	974	467	1	Non-UK born	No	No	No	No	Female	0	0	0	1	4
SAMN03647477	816b8cec-d724-4aa1-a1d3-3c52a0d5c4eb	1214	234	1	Non-UK born	Unknown	No	No	No	Female	1	1	0	0	3
SAMN03647470	8b055f88-2972-4ff8-88fe-f7d32a71e53a	1112	1273	1	Non-UK born	No	No	No	Unknown	Female	0	0	0	1	3
SAMN03647469	8988f500-fbb9-4bcd-b4bc-76895d4aa785	15	13	57	Non-UK born	No	No	No	No	Male	1	0	0	0	4
SAMN03647465	7f2b13d4-8d47-42b5-8e9d-e5598f2e3a4c	11	10	6	UK born	No	No	No	No	Female	1	0	0	0	3
SAMN03647459	ccd41ce0-a513-419a-952d-0ddff651b7b5	30	26	3	UK born	Yes	No	Yes	No	Male	0	0	0	1	1
SAMN03647457	a06eda70-77bb-48f6-ae10-251cdc623bf0	24	27	12	UK born	No	No	No	No	Female	1	1	0	0	3
SAMN03647454	e7a4d1a4-71b3-4e43-8123-a69232d83fa4	1114	648	1	Non-UK born	No	No	No	No	Female	1	0	0	0	3
SAMN03647452	b15c8c66-cb7b-493d-bbb4-7aebda97c586	259	1093	1	Non-UK born	No	No	No	No	Male	0	0	0	1	3
SAMN03647450	f8af63cb-3770-44ae-a89c-ab80c72cf483	150	485	1	Non-UK born	No	No	No	No	Female	0	0	0	1	1
SAMN03647446	68cff6ea-8697-49f2-96d4-0bdcc5831778	220	578	1	Non-UK born	Unknown	Unknown	Unknown	Unknown	Male	1	0	0	0	3
SAMN03647442	867efecb-83a6-42dc-9f50-ca3041fff389	145	720	1	Non-UK born	No	No	No	No	Female	0	0	0	1	3
SAMN03647441	8779797f-e3e0-455b-a76c-fcf4d19af98f	266	331	1	UK born	No	No	Yes	No	Male	0	0	0	1	3
SAMN03647438	abfba86a-347f-44eb-9b66-4add4afe20e6	10	9	21	UK born	No	No	No	No	Male	1	0	0	0	4
SAMN03647437	6fe644c8-9fd0-429e-bdfd-f28cc37e5fb1	144	790	1	Non-UK born	No	No	No	No	Male	0	1	0	0	1
SAMN03647430	900b727b-6a30-45ea-a6ef-d162b21e6db7	355	642	1	Non-UK born	No	No	Yes	Yes	Male	0	0	0	1	2
SAMN03647429	77c66a2a-94e2-43ea-a55b-dd9af658b486	1066	665	1	UK born	No	No	Unknown	No	Male	0	0	1	0	1
SAMN03647427	f9046b10-2fbd-43a0-84f6-d858cee6150d	846	321	1	Non-UK born	No	No	No	No	Male	0	0	1	0	4
SAMN03647426	bc04a308-da44-46ee-af78-fa4d8f90751b	960	580	1	Non-UK born	No	No	No	No	Male	1	0	0	0	4
SAMN03647425	774fabe4-b84d-4640-8019-6cd37bdc0ce3	15	13	57	UK born	No	No	Unknown	No	Male	1	0	0	0	4
SAMN03647420	fea53ba9-d007-431a-986f-a2cf3d50a34a	247	258	1	Non-UK born	No	No	No	No	Female	1	1	0	0	3
SAMN03647417	b4a86d0b-f415-4d70-bd69-a17eb66a8e23	241	739	1	UK born	No	No	No	No	Female	0	1	0	0	4
SAMN03647416	e554a2b5-b654-46af-94be-3ca97555cb5e	496	657	1	Non-UK born	No	No	Unknown	No	Female	0	0	0	1	1
SAMN03647415	76049bde-8609-4335-8064-2bc090f1f997	619	190	1	Non-UK born	No	No	No	No	Male	1	0	0	0	1
SAMN03647414	9129e7c8-a4c9-455a-b2b7-6edcfdf86ed4	660	462	1	Non-UK born	No	No	No	No	Male	0	0	0	1	1
SAMN03647410	e9cdd622-01d2-48c0-a9f4-bb984d9103bd	143	142	4	Non-UK born	No	No	No	No	Male	1	0	0	0	3
SAMN03647406	9e5e97c5-d8e3-4b9b-b1cb-af18dcc3db18	1001	473	1	Non-UK born	No	No	No	No	Male	0	0	1	0	3
SAMN03647405	c3fb7506-7681-4c00-8ffb-7d8fdb15de7a	10	516	1	UK born	Yes	Unknown	Unknown	No	Female	1	0	0	0	4
SAMN03647403	b8216de9-8efa-495d-a0f5-ce38bb5aacc9	472	680	1	Non-UK born	No	No	No	No	Male	1	0	0	0	1
SAMN03647397	9743c426-06a9-4da0-badd-429231b3b87f	897	646	1	Non-UK born	No	No	No	No	Female	0	0	0	1	3
SAMN03647396	80147f16-cf77-4470-b6d6-f11e5c9aa96a	1089	814	1	Non-UK born	No	No	No	No	Female	0	0	0	1	4
SAMN03647394	ad7e071a-3f16-43a6-8bd3-632da5baa10f	356	1271	1	Non-UK born	No	No	No	No	Female	0	0	1	0	1
SAMN03647386	e16c8ed4-1f85-43dc-a3d1-953f1c14117b	881	641	1	Non-UK born	No	No	No	No	Male	0	0	0	1	4
SAMN03647385	9cc98db2-a928-457c-a8a4-9def317f225a	524	444	1	Non-UK born	No	No	No	No	Female	0	0	0	1	4
SAMN03647384	93840034-4f8e-42e5-8579-b93b0871e008	23	19	3	Non-UK born	No	No	No	No	Female	1	0	0	0	3
SAMN03647377	d050cd53-efa4-4e50-b1f5-8685279de760	749	569	1	UK born	No	No	No	No	Female	1	0	0	0	4
SAMN03647368	af0ba117-af20-4f42-8a2f-5f86da301476	629	1049	1	Non-UK born	No	No	No	No	Female	1	0	0	0	3
SAMN03647365	9c0a67cf-3991-4434-bcb0-f5704156f1ee	143	142	4	Non-UK born	No	No	No	No	Female	1	0	0	0	3
SAMN03647364	7fec82b1-2e16-4245-9231-a7d23c910bf7	189	1209	1	Non-UK born	No	No	No	No	Male	1	0	0	0	3
SAMN03647361	bfe16208-035a-49ce-b35a-82c3492a5ee7	676	392	1	Non-UK born	No	No	No	No	Male	1	0	0	0	1
SAMN03647355	d9c0799b-2a61-4f7d-a21f-9d016aeb2e56	296	249	1	Non-UK born	Unknown	Unknown	Unknown	Unknown	Male	0	0	1	0	2
SAMN03647353	9b74c25a-a5d5-49c2-b321-dd984e8cd92f	455	363	1	Non-UK born	No	Unknown	Unknown	Unknown	Male	1	0	0	0	4
SAMN03647352	95082a9a-1225-4d86-adc0-7edf388e6dcd	60	57	3	UK born	No	No	Yes	Yes	Male	1	0	0	0	4
SAMN03647351	bdd594cd-d391-4c0c-adf1-71ce1ae193f7	670	490	1	Non-UK born	No	No	No	No	Female	0	1	0	0	4
SAMN03647345	964eb50a-567e-471f-a2f5-d9ff6b3bcc31	761	556	1	Non-UK born	No	No	No	No	Female	0	0	0	1	1
SAMN03647344	b5bb3b00-fdc8-4211-961f-171451cba203	979	991	1	Non-UK born	No	No	No	No	Male	0	0	0	1	1
SAMN03647343	c5c5b2a0-7783-44c0-b8ea-5f387b3a348a	673	483	1	UK born	No	No	No	No	Male	1	0	0	0	1
SAMN03647342	79b91e30-de61-41b9-8b62-6ecf017fde49	556	899	1	Non-UK born	No	No	No	No	Male	1	0	0	0	1
SAMN03647337	f56a874c-dc7a-401a-856c-ceecad6ccd68	579	266	1	Non-UK born	No	No	No	No	Female	0	0	0	1	4
SAMN03647336	8c9416b2-eaf3-4b0c-80aa-351310b23305	1146	1011	1	Non-UK born	No	No	No	No	Male	1	0	0	0	4
SAMN03647335	ad592cd4-cea1-49e2-b5a7-01ed7eebea73	784	1177	1	Non-UK born	No	No	No	No	Male	1	0	0	0	3
SAMN03647327	b360d092-2115-4839-b84f-cc5f70a7ef72	162	830	1	Non-UK born	No	No	No	No	Male	0	0	0	1	3
SAMN03647326	e9af8294-6777-47a1-8e68-d5f682ad5874	1041	1031	1	Non-UK born	No	No	No	No	Female	0	0	0	1	4
SAMN03647324	868936d6-cd33-419e-b337-d735567aa8d3	167	659	1	UK born	No	No	No	No	Female	1	0	0	0	3
SAMN03647323	d38bac27-965a-4c81-9ef4-a8715aadd655	888	1028	1	Non-UK born	No	No	No	No	Male	1	0	0	0	1
SAMN03647321	6c1607d2-611d-4583-bd5f-774b81625e50	18	55	3	UK born	No	No	No	No	Female	1	0	0	0	4
SAMN03647313	e5b40252-868b-44df-a718-7b862a40d957	113	112	2	UK born	No	No	No	No	Female	1	0	0	0	4
SAMN03647299	d8e3aa91-5d8c-4dcc-8a00-38d97269f78e	112	111	3	Non-UK born	Unknown	Unknown	Unknown	Unknown	Male	1	0	0	0	3
SAMN03647295	d3134cb1-00a3-4fb7-a0bf-ad4e59243a53	42	67	13	UK born	Unknown	Unknown	Unknown	Unknown	Male	1	0	0	0	3
SAMN03647290	a5eeb539-d491-46a3-9cb5-d1d637fc98ac	143	20	2	UK born	Unknown	Unknown	Unknown	Unknown	Male	1	0	0	0	3
SAMN03647289	7394ea17-8ff0-401b-b528-2f39aeaed9dc	112	111	3	Non-UK born	No	No	No	No	Male	1	0	0	0	3
SAMN03647288	83bc2fac-6b36-4305-915a-ddf5c0399a27	141	141	2	Non-UK born	No	No	No	No	Male	0	0	1	0	3
SAMN03647284	cb01ba6a-591b-46dd-bdd2-0b428dad87d0	112	111	3	UK born	No	No	No	No	Female	1	0	0	0	3
SAMN03647279	f944edc8-61dc-4e42-b7f5-92185623f029	23	19	3	UK born	No	No	No	No	Male	1	0	0	0	3
SAMN03647136	6a0eaca0-6125-4d0c-b0f6-4b52967a4232	811	809	1	Non-UK born	Unknown	Unknown	Unknown	Unknown	Male	0	0	1	0	3
SAMN03647124	d77487dd-002f-41bf-98c5-ba2d99070adf	809	997	1	Non-UK born	No	No	No	No	Male	0	0	0	1	1
SAMN03647120	9efdafee-53e9-47a9-bb7e-cbd8ffbd28c9	123	120	2	Non-UK born	No	No	No	No	Female	0	0	0	1	2
SAMN03647119	d8c43a3e-ca03-4917-b034-cdbde4656ecc	71	69	2	Non-UK born	No	No	No	No	Male	0	0	0	1	1
SAMN03647118	cfe365f8-1129-41c2-97b5-a107d33b0a14	417	688	1	Non-UK born	No	Unknown	Unknown	No	Female	0	0	0	1	4
SAMN03647116	6e7aaa46-ac85-4299-b79f-ac65caca58c2	630	1195	1	Non-UK born	No	No	No	No	Female	1	0	0	0	3
SAMN03647115	91cf80a0-4503-4e79-84e7-8561a70cbc83	483	852	1	UK born	No	Unknown	No	No	Male	1	0	0	0	3
SAMN03647113	68666e6a-5fc5-4526-8352-a9ad7d640598	1079	799	1	Non-UK born	No	No	No	No	Male	1	0	0	0	1
SAMN03647112	e6ee1db6-a371-461a-adc4-072186710555	72	71	3	UK born	Unknown	Unknown	Unknown	Unknown	Male	1	0	0	0	4
SAMN03647111	6b2f0b5b-5dc3-4c0e-bbf4-3f257b01fe87	335	985	1	Non-UK born	Unknown	Unknown	Unknown	Unknown	Female	0	0	1	0	1
SAMN03647110	6aa8aeb7-4928-4ad5-a362-c4fea3b2c590	468	1037	1	UK born	No	No	No	No	Female	1	0	0	0	4
SAMN03647105	eca09334-640b-4cc4-afdc-ddd38ff301bf	559	812	1	Non-UK born	No	No	No	No	Female	0	0	0	1	2
SAMN03647104	68a8af25-6341-426e-a062-ae7ced8455b6	936	588	1	Non-UK born	No	No	No	No	Male	1	0	0	0	4
SAMN03647102	6cc672c9-be24-4032-9621-4d3b0308cd6f	138	138	2	Non-UK born	No	No	No	No	Male	0	0	0	1	1
SAMN03647101	e7319b45-67b6-432c-b870-062c9ba8acf6	1090	168	1	UK born	No	No	Yes	No	Male	1	0	0	0	1
SAMN03647100	aac51632-fbe1-48b8-82e4-d98e489e51a5	11	10	6	UK born	No	No	No	No	Male	1	0	0	0	3
SAMN03647099	a7c11ed5-4c8a-4acc-b884-4b384137d883	95	93	2	UK born	No	No	No	No	Male	1	0	0	0	3
SAMN03647097	fd5c3020-a710-49f4-9cac-c044f550ea9b	5	4	3	Non-UK born	No	Unknown	No	No	Male	0	0	1	0	3
ERR4822282	fffa617f-13f1-4a04-b4a3-996e2f267a2b	15	13	57	UK born	Unknown	Unknown	Unknown	Unknown	Male	0	0	0	1	4
ERR4822255	ff28837a-68dc-40e7-9bcb-1fbbb7b8c2bd	1007	1118	1		Unknown	Unknown	Unknown	Unknown	Male	0	0	0	1	4
ERR4822176	fc39ab68-099e-48a8-9fec-e3e9bea26252	574	759	1	UK born	No	No	No	No	Female	1	0	0	0	4
ERR4822153	fb78ddcf-6ec9-4b28-9f70-543584a26889	1044	689	1	Non-UK born	No	No	No	No	Male	0	0	0	1	4
ERR4822145	fb521891-b90d-41ba-b7ba-9c6fe8c297a5	439	436	1	Non-UK born	No	No	No	No	Male	1	0	0	0	3
ERR4822130	faba12de-a9b2-44a2-a35f-7333bf3254dd	441	652	1	Non-UK born	No	No	No	No	Male	1	0	0	0	3
ERR4822010	f6d66b64-513a-4409-977f-88001635dda2	948	296	1	Non-UK born	No	No	No	No	Male	0	0	0	1	3
ERR4822001	f68c2756-9b2a-4dc3-bc6d-3f6eaaf7de17	256	731	1	Non-UK born	No	No	No	No	Male	0	0	0	1	4
ERR4821970	f5d47b67-dfb4-48e7-8175-700d761570d9	997	272	1	Non-UK born	No	No	No	No	Male	0	0	0	1	3
ERR4821893	f3bfea59-9f35-4877-a4d8-fab51bb81ba2	625	241	1	Non-UK born	No	Unknown	No	No	Male	1	0	0	0	3
ERR4821814	f148f814-668f-4b9d-83e9-f9a8fbcb7949	449	240	1	UK born	No	No	No	No	Female	1	0	0	0	2
ERR4821653	ecc19d5b-0bbc-47bc-8ff7-0ed46b3ccb91	875	822	1	Non-UK born	No	No	No	No	Male	0	0	0	1	1
ERR4821630	ec13eb34-bb73-47b3-ba05-759aa52e6bfa	87	84	2	UK born	No	No	No	No	Female	1	0	0	0	4
ERR4821619	ebb89891-8484-4fb3-b165-31457465cc2b	15	13	57	UK born	No	Unknown	No	No	Female	1	0	0	0	4
ERR4821584	eaec4461-eb69-4b6f-b173-3718565a0030	15	13	57	UK born	No	No	No	No	Male	1	0	0	0	4
ERR4821515	e8ea721d-6e9c-423d-af5e-dbf152e612a4	211	543	1	Non-UK born	No	No	Yes	No	Male	0	0	0	1	4
ERR4821450	e6b5c77d-78d2-445e-972a-e5cb051fbfe5	142	925	1		Unknown	Unknown	Unknown	Unknown	Female	0	0	0	1	4
ERR4821425	e604242f-7dd0-4258-aafe-5a81a97bdc6a	10	9	21	UK born	Yes	Unknown	Yes	No	Male	1	0	0	0	4
ERR4821206	deb49cc1-06d4-4815-803b-13d8b29d9774	301	627	1	Non-UK born	Yes	No	No	No	Male	1	0	0	0	4
ERR4821120	dc014bf5-2d71-4de4-8466-b72fbb74324b	731	1282	1	Non-UK born	No	No	No	No	Female	1	0	0	0	4
ERR4820978	d7d186ca-4ffd-45a3-9213-f7f169c98b3f	66	64	2	Non-UK born	No	No	No	No	Male	1	0	0	0	4
ERR4820948	d6e7231e-d769-4928-b860-7c97ad926f05	781	535	1	UK born	No	No	No	No	Male	1	0	0	0	3
ERR4820926	d623c09a-09d9-4ec1-97f5-d14c7e1f54a2	1153	586	1	Non-UK born	No	No	No	No	Male	1	0	0	0	4
ERR4820830	d2e9322b-7521-4343-ae6e-d486bec9eec3	1229	1184	1	Non-UK born	No	No	No	No	Female	0	0	1	0	4
ERR4820823	d2b7c7ab-c0e5-47a4-8c7e-cbfb0534d987	204	577	1	Non-UK born	No	No	No	No	Female	0	0	0	1	3
ERR4820783	d15378bc-a8dc-4e8a-8f24-f713688e5e4a	104	102	2	Non-UK born	No	No	No	No	Female	1	0	0	0	3
ERR4820714	cf266fdc-687c-4441-abe3-8bd63fad7049	365	998	1	Non-UK born	No	No	No	No	Male	1	0	0	0	3
ERR4820691	ce6d05a8-4aa3-4406-a4f0-c9bdd4dbd52a	300	944	1	Non-UK born	Unknown	Unknown	Unknown	Unknown	Female	0	0	0	1	3
ERR4820609	cbdcaedb-e519-4db8-9d39-d46595247942	765	318	1	Non-UK born	Unknown	Unknown	Unknown	Unknown	Male	1	0	0	0	3
ERR4820505	c8a59d55-ebeb-48c1-a87e-d8812e24a054	818	1198	1	Non-UK born	No	No	No	No	Female	1	0	0	0	1
ERR4820436	c67feb00-6225-4b2d-be3a-24403d6fdfc5	797	1190	1	Non-UK born	No	No	No	No	Female	1	0	0	0	2
ERR4820370	c45cb3a7-9a71-4440-8210-837f08bd4e86	29	25	3	Non-UK born	No	No	No	No	Female	1	0	0	0	4
ERR4820363	c4392280-2513-4411-8bf8-69ad4fbb4ca6	59	56	2	Non-UK born	No	No	No	No	Male	1	0	0	0	4
ERR4819859	b440fe55-5375-4d2a-9703-601023fa6bed	586	407	1	Non-UK born	No	No	No	No	Female	0	0	0	1	2
ERR4819742	b07c7a8a-4a41-4163-8f38-90cff90c608a	132	130	2	Non-UK born	No	No	No	No	Male	1	0	0	0	3
ERR4819716	afc67503-d3ff-4897-b46a-6f6eec85aa04	565	1003	1	Non-UK born	No	No	No	No	Male	1	0	0	0	4
ERR4819621	ac9f825c-7cae-47f8-bb3d-4853534cea04	615	992	1	Non-UK born	No	No	No	No	Female	1	0	1	0	3
ERR4819619	ac92fa7b-80e8-4216-b045-7486640c5f24	81	79	2	UK born	No	No	No	No	Male	1	0	0	0	4
ERR4819613	ac4d01c5-cd3e-46ee-8a3f-41751a7aadff	19	15	21	UK born	No	No	No	No	Male	1	0	0	0	4
ERR4819528	a9951a9a-da44-4f71-a433-3aff57d47945	437	308	1	Non-UK born	No	No	No	No	Female	1	0	0	0	3
ERR4819458	a76d74c6-332a-4d4d-9abc-ceae4cc5f153	10	126	2	Non-UK born	No	No	No	No	Female	1	0	0	0	4
ERR4819282	a1537c04-6bc4-4992-b01a-f38fc70bb2f0	1123	988	1	Non-UK born	No	No	No	Unknown	Male	0	0	0	1	3
ERR4819275	a135b069-5a35-4aec-be97-01e767f9bde0	550	1265	1	Non-UK born	No	No	No	No	Female	0	0	0	1	1
ERR4819138	9cf895b1-c361-4d06-8a51-141eb82ca668	70	68	4	Non-UK born	No	No	No	No	Male	1	0	0	0	4
ERR4819134	9cc22725-300b-453f-a04c-de558cdbab49	127	124	4	Non-UK born	No	No	No	No	Male	0	0	1	0	4
ERR4818974	973bb9e9-0b59-4dc9-9b68-1e659276639c	66	64	2	Non-UK born	No	No	No	No	Female	1	0	0	0	4
ERR4818825	91c84652-402b-4a66-8532-dd66a517cc7e	464	1266	1	Non-UK born	No	No	No	No	Male	1	0	0	0	4
ERR4818720	8efcce08-44ee-45c0-93f5-30d57ce59c09	15	13	57	UK born	No	Yes	No	Yes	Male	1	0	0	0	4
ERR4818683	8dcb08f3-5dd7-4fa4-bdd1-db86152108cf	36	32	4	Non-UK born	No	No	No	No	Female	1	0	0	0	4
ERR4818667	8d298146-2c60-41f3-b1e3-95540f2eeb79	521	727	1	UK born	No	No	No	No	Male	1	0	0	0	2
ERR4818645	8c969843-bca7-4d21-86a4-5ce4ed4afb92	166	810	1	Non-UK born	Unknown	Unknown	Unknown	Unknown	Male	1	0	0	0	4
ERR4818634	8c4541e9-f4d3-41cb-91df-66ed803987ef	206	1252	1	Non-UK born	No	No	No	No	Male	1	0	0	0	4
ERR4818556	89f09d98-6762-4b26-9606-c739500015cf	503	260	1	Non-UK born	No	No	No	No	Male	1	0	0	0	3
ERR4818401	8534666a-c951-4d2a-a840-973bc318a0c1	957	764	1	Non-UK born	Unknown	Unknown	Unknown	Unknown	Male	1	0	0	0	2
ERR4818331	833ecef4-5be1-46b0-a8bc-3bc4904aeed9	551	818	1	Non-UK born	No	No	No	No	Female	1	0	0	0	1
ERR4818245	8049061a-886d-4811-923d-f403045f2a8e	1177	678	1	Non-UK born	No	No	Yes	No	Male	1	0	0	0	3
ERR4818207	7f15d270-826a-42c4-bb88-861d1d81adf4	702	1275	1	Non-UK born	No	No	No	No	Female	0	1	0	0	1
ERR4818189	7eb479a6-a8c2-48e1-8925-c5cea01f9c62	912	145	1	Non-UK born	No	No	No	No	Female	1	0	0	0	1
ERR4818060	7a3b632d-0628-4d22-a1e0-790fb58bf0fc	1040	183	1	UK born	No	No	No	No	Male	0	0	0	1	4
ERR4817868	743386a4-1b8d-4562-9bdf-005122b54a77	57	53	2	Non-UK born	No	No	No	No	Male	0	0	0	1	3
ERR4817768	7181c503-6ef9-448f-935b-ca4195571022	271	337	1	Non-UK born	No	No	No	No	Male	0	0	1	0	3
ERR4817725	70347906-e085-481a-9d19-7597e1917937	1	131	2	UK born	Unknown	Unknown	Unknown	Unknown	Male	0	0	0	1	4
ERR4817715	7008b91a-5642-474e-a576-0d5ef444d1de	420	1154	1	Non-UK born	No	No	No	No	Female	1	0	0	0	4
ERR4817668	6e4d199e-f7fb-47e3-9c99-92d16bee223f	337	970	1	Non-UK born	No	No	No	No	Male	0	0	0	1	3
ERR4817664	6e36c8e1-fb4e-4851-ae7f-4c1f0b10767f	139	139	2	Non-UK born	No	No	No	No	Male	1	0	0	0	4
ERR4817606	6c1c8451-a8af-4354-b380-f430a9d6206b	243	894	1	UK born	Yes	Unknown	Unknown	Yes	Male	1	0	0	0	2
ERR4817534	6a1ba0c4-071b-4cfb-9461-0aa173aa86db	105	103	3	UK born	Yes	No	Yes	Yes	Female	1	0	0	0	4
ERR4817511	695af3af-b4a9-4ccc-8fd3-01b72e9fde25	1186	816	1	Non-UK born	No	No	No	No	Male	0	0	0	1	3
ERR4817496	68dbda74-9f23-490d-b0d3-ce58ba0d8138	342	616	1	Non-UK born	No	No	No	No	Male	1	0	0	0	4
ERR4817467	67f9388e-e11b-41a1-9977-be3e3323c5be	24	27	12	Non-UK born	No	No	No	No	Male	1	0	0	0	3
ERR4817428	66b7ed1d-8bf9-4744-84f7-bb2053495a7a	1009	834	1	Non-UK born	No	No	No	No	Female	0	0	0	1	1
ERR4817407	65f2595a-4257-4385-8d77-0f5d8a200532	374	153	1	UK born	Yes	No	No	Yes	Male	1	0	0	0	1
ERR4817345	63fec6c0-a31b-47e2-8afd-c08c42af9a3b	67	90	4	UK born	No	No	No	No	Male	1	0	0	0	4
ERR4817314	6302242a-e96a-41cf-b4e2-ce5dc7b8063c	940	959	1	Non-UK born	No	No	No	No	Male	1	0	0	0	3
ERR4817285	61d9e31e-af4f-44f7-9134-77eb4e3eacbb	1103	1238	1	Non-UK born	No	No	No	No	Male	0	0	0	1	3
ERR4817281	61a74990-699d-4462-8c5e-cee5e53865d5	91	88	2	Non-UK born	No	No	No	No	Female	0	0	0	1	1
ERR4817248	60cbff49-e526-401a-88d8-daed37622e1b	267	934	1	Non-UK born	No	No	No	No	Male	0	0	0	1	4
ERR4817180	5e718022-766f-4de2-afda-b83eb886857e	382	585	1	Non-UK born	No	No	No	No	Female	1	0	0	0	2
ERR4817171	5e38be3f-0625-4d54-abab-ce81f5c53ff9	139	139	2	UK born	No	No	No	No	Male	0	0	0	1	4
ERR4817107	5b8b474d-3214-4932-94b6-08de293bd699	587	290	1	Non-UK born	No	No	No	Unknown	Male	1	0	0	0	3
ERR4816985	57b7e383-8bb7-40bb-a3b6-c71fe83ced39	53	49	2	Non-UK born	No	No	No	No	Female	0	0	0	1	2
ERR4816955	56eca3ba-4678-4132-8841-178e47ec6d80	87	84	2	Non-UK born	No	No	No	No	Female	1	0	0	0	4
ERR4816913	55881b9c-cb2b-48bb-abc3-c953fdd61b5a	1028	699	1	Non-UK born	No	No	No	No	Male	0	0	0	1	4
ERR4816876	5430acd7-c1e5-4b91-8c5d-8f6740f7ee26	64	95	2	UK born	Yes	No	Yes	No	Male	1	0	0	0	4
ERR4816719	4f471641-23b2-495c-8949-aa989143a99b	164	1103	1	Non-UK born	No	No	No	No	Male	1	0	0	0	4
ERR4816712	4ef84807-8986-47eb-ab0e-b7391b80a0fa	1011	876	1	Non-UK born	No	No	No	No	Male	1	0	0	0	3
ERR4816571	4a1f4668-6c09-4347-9bc0-91f6d74d144f	1191	922	1	Non-UK born	No	No	No	No	Female	1	0	0	0	1
ERR4816570	4a1f0b13-d1a8-4ef3-8ebc-aa61f94e6f45	1144	589	1	Non-UK born	No	No	No	No	Female	1	0	0	0	4
ERR4816523	48d4f93e-001b-46f5-af96-2281b11dddeb	931	952	1	Non-UK born	Unknown	Unknown	Unknown	Unknown	Male	0	0	0	1	3
ERR4816492	47d2da0f-7f48-46e1-a2ab-30f42656a03c	288	191	1	Non-UK born	No	No	No	No	Male	1	0	0	0	3
ERR4816409	44f6d27e-f063-4b7f-874a-fc5e80a618e6	25	21	3	Non-UK born	No	No	Unknown	Unknown	Female	1	0	0	0	3
ERR4816242	3f59d8eb-930d-482e-a41d-1ffaa73b4e49	506	1004	1	Non-UK born	No	No	No	No	Female	0	0	0	1	3
ERR4816157	3c64f327-37a8-4bfe-8c0a-6c455bfed999	658	382	1	Non-UK born	No	No	No	No	Female	1	0	0	0	4
ERR4816119	3b27d56e-7fc9-4d9c-ba32-d7109093a4ae	46	42	8	UK born	No	No	No	No	Female	1	0	0	0	4
ERR4816031	384b4bbc-afc9-4954-a4ea-eccb618c4500	59	56	2	Non-UK born	No	No	No	No	Male	1	0	0	0	4
ERR4815980	36e067e8-e7c2-4afc-b586-0edd2017f7aa	1018	509	1	Non-UK born	No	No	No	No	Female	1	0	0	0	4
ERR4815955	3654c7dc-0349-44c4-a9d5-ab58aa2d7a71	1216	1043	1	Non-UK born	No	No	No	No	Male	1	0	0	0	4
ERR4815852	32dd66ab-075b-49e6-b443-e9b7546733d9	134	132	2	Non-UK born	Yes	No	No	No	Male	1	0	0	0	4
ERR4815769	306d7503-02bd-4d50-94bd-d0237f2beb4a	65	63	3	UK born	No	No	No	No	Male	1	0	0	0	3
ERR4815738	2fa3461a-410d-47d8-aba5-501ed4bdcc78	608	267	1	UK born	No	No	No	Unknown	Male	1	0	0	0	3
ERR4815674	2d9bc2f6-2fa1-41e2-82f9-301e92c7e491	410	205	1	Non-UK born	No	No	No	No	Female	0	0	0	1	3
ERR4815673	2d9ab3d1-47a4-41b2-bc5b-b3316e339c97	732	300	1	UK born	No	No	No	No	Female	1	0	0	0	3
ERR4815643	2cb41e84-d372-443e-8020-a756d57ff28c	834	212	1	Non-UK born	No	No	No	Unknown	Female	0	0	1	0	4
ERR4815608	2b8ca3af-5268-4294-a41a-69b9b4bcb4b4	15	13	57	UK born	No	No	No	No	Male	1	0	0	0	4
ERR4815603	2b649da5-7a9d-44eb-8da5-19b351da14ac	1016	510	1	Non-UK born	No	No	No	No	Female	1	0	0	0	4
ERR4815595	2b229365-607b-4d1c-bbb4-a19f751c9fd2	347	1261	1	Non-UK born	No	No	No	No	Female	1	0	0	0	3
ERR4815523	2930ddff-1938-4d92-808b-1191b75eb00b	62	60	4	Non-UK born	No	No	No	No	Male	1	0	0	0	3
ERR4815486	280957c7-340c-4a9f-bdcb-f273c43ca889	402	154	1	Non-UK born	No	No	No	No	Female	1	0	0	0	4
ERR4815365	2420be0d-5b6d-4b62-8641-cc7fcac6e2ec	457	987	1	Non-UK born	No	No	No	No	Female	1	0	0	0	4
ERR4815166	1dda3931-faca-47c5-a82a-4ebf6e50caf9	178	209	1	Non-UK born	No	No	No	No	Male	1	0	0	0	3
ERR4815043	19e68547-4d87-48f3-afff-52fc9bb1c0de	1	131	2	UK born	Unknown	Unknown	Unknown	Unknown	Male	0	0	1	0	4
ERR4815040	19d8eb68-416b-4774-a54c-9a7d917283fe	244	1176	1	Non-UK born	No	No	No	No	Female	1	0	0	0	4
ERR4815028	199326f6-7e05-450d-9625-3927f91150ea	588	229	1	Non-UK born	No	No	No	No	Male	1	0	0	0	4
ERR4814944	1680cca0-11bd-41dc-af0a-3a4e307917fd	664	996	1	UK born	No	No	No	No	Male	0	0	0	1	4
ERR4814848	12c71ce3-fd14-4970-905a-ce97aa9cfb19	715	793	1	UK born	No	No	No	No	Female	1	0	0	0	4
ERR4814831	12100948-7184-4762-abf8-29a5717228b2	707	994	1	UK born	No	No	No	No	Male	1	0	0	0	2
ERR4814715	0e571269-016f-492b-b129-87c7c353a300	487	1218	1	Non-UK born	No	No	No	No	Male	0	0	0	1	3
ERR4814634	0b9fd6e8-7418-4377-80ba-de89faea6faf	1196	1185	1	UK born	No	No	No	No	Male	0	0	0	1	3
ERR4814619	0b0328be-357a-4b67-9dd8-cebc823dc8ce	537	863	1	Non-UK born	No	No	No	No	Female	1	0	0	0	4
ERR4814458	051e2576-175b-4b98-ab2d-ade0d349ebbf	413	583	1	Non-UK born	No	No	No	No	Male	0	0	0	1	3
ERR4814378	028d071d-ff7e-4073-a568-f56e9a4db420	992	475	1	Non-UK born	Unknown	Unknown	Unknown	Unknown	Male	0	0	0	1	3
ERR4814305	00915c70-7e1d-49a8-a2d9-6d002489f2db	285	316	1	Non-UK born	No	No	No	No	Male	1	0	0	0	4
ERR2515101	ffdcde0f-144b-478b-8169-c1a67680626b	109	108	2	UK born	No	Unknown	No	No	Female	1	0	0	0	4
ERR2515100	ffcacec1-796d-4b0c-b747-2c256d5438b0	1064	536	1	Non-UK born	No	Unknown	No	No	Female	1	0	0	0	3
ERR2515087	ff204b94-b8a2-41c5-a5c9-aa6e9329a6ad	910	947	1	Non-UK born	No	No	No	No	Male	1	0	0	0	1
ERR2515082	fe72951f-adbd-49c0-bd2a-ccd43c4eae4e	24	27	12	UK born	No	No	No	No	Female	1	0	0	0	3
ERR2515076	fe28b6b7-094b-4712-bf84-f84733953ebc	332	1138	1	Non-UK born	Unknown	Unknown	Unknown	Unknown	Male	0	0	0	1	3
ERR2515067	fd3e728e-fe74-4def-aab3-b260983dea8b	90	87	3	UK born	No	No	No	No	Male	1	0	0	0	3
ERR2515066	fd2274d6-aa57-43a0-89c2-5f86d3dd189d	85	81	2	Non-UK born	No	No	Unknown	No	Female	1	0	0	0	1
ERR2515059	fc8048dd-76a1-4b81-bc65-c84486ba5675	381	1042	1	UK born	No	No	No	No	Female	1	0	0	0	3
ERR2515049	fafd7553-2377-4441-82a9-23502d408b19	224	1014	1	UK born	Unknown	Unknown	No	No	Male	1	0	0	0	1
ERR2515046	faacce88-eea1-4339-9489-ddb366ef6cb9	1125	162	1	Non-UK born	Unknown	Unknown	Unknown	Unknown	Male	0	0	0	1	3
ERR2515024	f8bce121-e5cf-474e-8bce-fe825ebb2e57	1045	1249	1	Non-UK born	No	No	No	No	Male	1	0	0	0	3
ERR2515019	f8645012-7ca1-42f0-99d8-af70820e6635	1145	783	1	Non-UK born	No	No	No	No	Male	1	0	0	0	4
ERR2515013	f7614b13-822e-4b05-b5ad-6d12ec63d365	942	736	1	Non-UK born	No	No	No	No	Female	1	0	0	0	2
ERR2514991	f47c5cf8-7488-4f15-afec-153ee5fdfd94	772	428	1	Non-UK born	No	No	No	No	Female	0	0	0	1	4
ERR2514988	f42ea2d8-2739-4a6c-8460-e1fc1721f830	431	691	1	UK born	Unknown	Unknown	Unknown	Unknown	Female	1	0	0	0	4
ERR2514982	f394b941-1075-425f-8afb-508ff062f12d	64	62	3	UK born	Yes	No	Yes	No	Male	1	0	0	0	4
ERR2514977	f3472ca0-536c-483b-a87c-526412127b21	750	221	1		Unknown	Unknown	Unknown	Unknown	Female	0	0	0	1	3
ERR2514971	f2d5b731-711a-4f7d-87bf-23823e0a96c4	114	113	2	Non-UK born	No	No	No	No	Male	0	0	0	1	3
ERR2514969	f2bdde6d-385d-478b-bd1c-63092f6b2e64	304	350	1	Non-UK born	No	No	No	No	Male	1	0	0	0	3
ERR2514967	f2a6f0c0-4cb5-4c18-9a88-32625a6545e7	1025	716	1	Non-UK born	No	No	No	No	Male	1	0	0	0	3
ERR2514966	f298860a-3b00-4b7f-b3bb-9165956d69aa	90	87	3	UK born	No	No	No	No	Female	0	0	0	1	3
ERR2514963	f28a0956-5fc3-48ad-bab8-5b6ceae1ce92	236	714	1	Non-UK born	No	No	No	No	Male	0	0	0	1	1
ERR2514962	f27459cb-773c-4762-899e-a6ad37445de1	1074	173	1	UK born	No	No	No	No	Female	1	0	0	0	4
ERR2514961	f226801b-c841-4a84-8600-f0cfca74f484	19	15	21	UK born	Yes	Yes	Yes	No	Male	1	0	0	0	4
ERR2514960	f221d344-adc6-4242-91f2-574ab5d6fc61	69	66	2	UK born	No	Unknown	No	No	Female	0	0	0	1	3
ERR2514952	f176e379-7cf4-46f1-83fe-f26c635444bb	975	784	1	Non-UK born	No	No	No	No	Female	0	0	0	1	1
ERR2514940	f05b5a9d-5a96-4fcd-84dc-bd18f33958d5	42	1069	1	UK born	No	No	No	No	Male	1	0	0	0	3
ERR2514935	efbe19dc-ddd9-4c43-8076-b494e9caa323	174	869	1	Non-UK born	No	No	No	No	Male	0	0	1	0	3
ERR2514932	efa39e99-aa34-4ae8-8a68-8a6efbd8b5c3	113	112	2	UK born	No	No	No	No	Female	0	0	1	0	4
ERR2514930	ef779554-ee07-4685-b9e6-21fc82030722	93	91	3	Non-UK born	No	No	No	No	Male	0	0	0	1	3
ERR2514924	eeaf7c69-3ff8-4958-aca9-13ebcd7ec518	153	1002	1	Non-UK born	No	No	No	No	Male	1	0	0	0	3
ERR2514923	eeadbcc6-ef92-4d78-953b-1dcdd9c8a21b	226	782	1	UK born	No	No	No	No	Male	0	0	0	1	3
ERR2514921	ee3ede1d-bd59-419a-a486-a6a33b5ba658	68	65	12	Non-UK born	No	No	Yes	No	Male	1	0	0	0	3
ERR2514917	eddeab0c-8ae2-4f88-b8b5-40017b92b272	753	491	1	Non-UK born	No	No	No	No	Female	1	0	1	0	3
ERR2514914	ed8e34fa-04c6-435f-a6c0-1f6960bf8102	1204	618	1	Non-UK born	Unknown	Unknown	Unknown	Unknown	Female	1	0	0	0	3
ERR2514910	22632c81-b292-4ac5-b8cd-fb48ea8a758d	25	21	3	Non-UK born	No	No	No	No	Male	1	0	0	0	3
ERR2514907	5357a945-bcd3-4fe1-81d3-652bd54497c3	111	110	3	UK born	No	No	No	No	Male	1	0	0	0	4
ERR2514896	ebac9400-bef8-40a6-b950-8b7ae5310a1f	953	692	1	UK born	No	No	No	No	Female	1	0	0	0	3
ERR2514895	eba63090-dc67-4a2e-887a-f7a2fd88c4d1	943	184	1	Non-UK born	Unknown	Unknown	Unknown	Unknown	Male	0	0	0	1	4
ERR2514891	eb139c40-90b9-446b-82d5-3f2b13077eb9	299	1175	1	Non-UK born	No	No	No	No	Male	1	0	0	0	2
ERR2514890	eb08aff3-0753-458b-aaa1-2b50d9781b51	415	582	1	UK born	No	No	No	No	Female	1	0	0	0	4
ERR2514888	eaea3739-8028-4d41-895a-ea3be38365b3	74	73	3	UK born	No	No	No	No	Male	1	0	0	0	3
ERR2514886	eacb262a-0709-470b-98f2-583ef5ee4e6b	937	1053	1	Non-UK born	Unknown	Unknown	Unknown	Unknown	Female	1	0	0	0	1
ERR2514885	eaa623e3-85a8-43e8-93d2-a1c7d02c5ea1	202	686	1	Non-UK born	No	No	No	No	Male	1	0	0	0	4
ERR2514884	ea96a8c7-691b-478c-8c1e-3f50f7f246d5	15	13	57	UK born	No	Unknown	No	No	Male	1	0	0	0	4
ERR2514881	ea641306-0da2-4507-a06a-6c3178b9a669	932	892	1	UK born	Yes	No	No	No	Female	1	0	0	0	4
ERR2514872	e87fa0ae-efb5-4a9c-ae86-f8dcb623d6b0	97	96	3	UK born	No	Unknown	No	No	Female	0	0	0	1	3
ERR2514871	e86eb984-2c5a-4402-8f92-50091f70df5c	564	738	1	Non-UK born	No	No	No	No	Male	0	0	0	1	3
ERR2514866	e7f025a4-ca08-44e7-aa2d-494dee51fef8	920	710	1	Non-UK born	No	No	No	No	Male	0	0	0	1	2
ERR2514846	e5efc28f-a857-499e-82ce-1de67704a4f2	830	540	1	Non-UK born	No	No	No	No	Female	0	0	0	1	3
ERR2514844	e5b61c47-53f3-4b61-a928-2a5f844e79c8	907	330	1	Non-UK born	Unknown	No	No	No	Female	1	0	0	0	1
ERR2514841	e55317f6-3c2a-4631-905d-3e76afedd25c	883	698	1	Non-UK born	No	No	No	No	Male	0	1	0	0	3
ERR2514838	e4f326f1-615b-4442-917d-99914ca4cab7	372	808	1	UK born	No	No	No	No	Female	1	0	0	0	4
ERR2514828	e396e810-bc6d-4225-a9b2-0969dc5e93d7	22	18	4	Non-UK born	No	No	No	No	Female	1	0	0	0	3
ERR2514824	e34dc36d-3ee6-42c7-9e9a-1bffcbedea9f	1020	651	1	Non-UK born	Unknown	Unknown	Unknown	Unknown	Male	1	0	0	0	4
ERR2514799	dff89405-1a00-4df1-bbe3-4322e2f8a20d	143	886	1	UK born	Yes	No	No	No	Male	0	0	0	1	3
ERR2514792	df350dec-919b-4f5a-b809-0e5a1c816254	516	851	1	Non-UK born	No	No	No	No	Male	0	0	0	1	1
ERR2514784	deaed705-d079-4874-a640-7aa24bff29e4	88	85	2	UK born	No	No	No	No	Male	1	0	0	0	4
ERR2514783	de8a137e-f104-4367-af2a-fd0948e5881c	24	27	12	Non-UK born	No	No	No	No	Female	0	0	0	1	3
ERR2514782	de69f917-996e-4b33-b723-cf5fdec7c2c4	723	446	1	Non-UK born	Unknown	Unknown	Unknown	Unknown	Male	0	0	0	1	3
ERR2514775	ddf41e6f-8eb2-46f0-a7e2-6b740c1f0981	423	1253	1	Non-UK born	No	No	No	No	Male	0	0	0	1	1
ERR2514772	ddd2ad95-deb6-4b53-a8db-3baf1ff1bf90	859	254	1	Non-UK born	No	No	No	No	Male	1	0	1	0	3
ERR2514762	dd156fba-2618-4511-a1f1-8dadb6e3c627	15	13	57	Non-UK born	No	No	No	No	Female	1	0	0	0	4
ERR2514757	dc7195ba-f84f-4dfd-8242-0c9a06b5f74d	444	844	1	Non-UK born	No	No	No	No	Female	0	0	0	1	1
ERR2514753	dc25d4b5-1bdc-487b-a649-37cf64f4e955	789	477	1	Non-UK born	No	No	No	No	Female	1	0	0	0	3
ERR2514749	db900b6f-0feb-4bce-b711-793e97cf0cc2	603	1180	1	Non-UK born	No	No	Yes	Yes	Male	1	0	0	0	4
ERR2514748	db8f962d-5a37-48f7-a961-5fee101f370b	626	251	1	Non-UK born	No	No	No	No	Male	0	0	0	1	3
ERR2514739	da9a3950-d31a-4062-912d-3011a35b3bd7	35	31	2	Non-UK born	Unknown	Unknown	Unknown	Unknown	Female	0	0	0	1	4
ERR2514737	da88742b-6688-4248-b24b-509fa1f02f4b	17	906	1	UK born	Yes	No	No	Unknown	Male	1	0	0	0	3
ERR2514725	d93dbf50-7c6d-4015-a549-c5d4b1d7963a	438	706	1	Non-UK born	No	No	No	No	Male	1	0	0	0	3
ERR2514717	d87dd535-5c2b-4103-aa4f-d98ea793faee	1156	1039	1	UK born	No	No	No	No	Male	1	0	0	0	3
ERR2514707	d720800e-a060-4273-a5f6-5a7252d44413	819	928	1	Non-UK born	No	No	No	No	Male	0	0	0	1	3
ERR2514704	d6a0ed4c-a8b6-4fdc-add9-e18994f1b9f8	1220	766	1	Non-UK born	No	No	No	No	Male	1	0	0	0	1
ERR2514689	d4c476ee-34c5-4c73-b2ad-f9badaedc6db	1137	575	1	Non-UK born	No	No	No	No	Female	0	0	0	1	1
ERR2514688	d4a9fc38-3273-4131-bb05-8e7271144dd6	421	489	1	Non-UK born	No	No	No	No	Female	0	0	0	1	1
ERR2514685	d447fc10-c016-413c-9819-6a5a2f71f070	896	889	1	Non-UK born	No	No	No	No	Male	1	0	0	0	1
ERR2514681	d3c2e124-8ff9-457d-816b-2a29dc8c0c39	175	1222	1	Non-UK born	No	No	No	No	Male	1	0	0	0	4
ERR2514678	d39bc990-3823-4ea2-8a2d-9f81a5c742a8	136	135	2	Non-UK born	No	No	No	No	Male	0	0	0	1	3
ERR2514675	d3490923-f14a-40bc-955a-98e409cb8ac2	803	386	1	Non-UK born	No	No	No	No	Male	1	0	0	0	3
ERR2514667	2f13409b-173e-4d7c-8953-0f3521dd4520	1227	452	1	Non-UK born	No	No	No	No	Male	1	0	0	0	3
ERR2514662	d1da4517-2fbe-41d5-b7a3-a0a4d1948f60	366	466	1	Non-UK born	No	No	No	No	Male	1	0	0	0	4
ERR2514635	cec428bb-f142-4f12-8410-c49e4bc3fab7	42	67	13	UK born	No	No	No	No	Female	1	0	0	0	3
ERR2514629	ce616996-ebfa-4514-8051-1f0a70e6a9f2	680	1156	1	Non-UK born	No	No	No	No	Female	1	0	0	0	1
ERR2514620	cde6618f-48ac-45d1-adb6-0b720419512e	90	87	3	UK born	No	No	No	No	Male	1	0	0	0	3
ERR2514614	cd4e5c62-b0c7-4cc9-9f78-c856b811e443	147	1062	1	Non-UK born	Unknown	Unknown	Unknown	Unknown	Male	0	0	1	0	4
ERR2514610	cd0030b8-354a-4dc8-919f-7f4283315312	1151	550	1	Non-UK born	No	No	Yes	No	Male	1	0	0	0	4
ERR2514606	cc90f56b-95e8-41a3-9354-494eb4b667e5	583	416	1	Non-UK born	No	No	No	No	Male	0	0	0	1	1
ERR2514601	cc694e4f-7035-4926-a71b-a46d41b4f102	1054	903	1	Non-UK born	No	No	No	No	Male	1	0	0	0	3
ERR2514597	cc1f720a-dc95-4278-a3c8-434396765237	858	532	1	Non-UK born	No	No	No	No	Male	0	0	0	1	3
ERR2514589	cbaa7edb-32f1-4cb5-8d82-b9e2fca6e5f4	488	542	1	Non-UK born	Unknown	Unknown	Unknown	Unknown	Female	1	0	0	0	3
ERR2514587	cb57b75b-15bb-4a79-b964-885b65e5e863	924	1169	1	Non-UK born	Unknown	Unknown	Unknown	Unknown	Female	1	0	0	0	2
ERR2514576	ca49a772-9766-46e2-abbe-0a6b2fa790fa	52	48	2	UK born	No	No	No	No	Female	1	0	0	0	4
ERR2514575	ca40bc44-9099-427d-8c57-a37be78dc6b5	83	80	4	Non-UK born	No	No	No	No	Male	0	1	0	0	3
ERR2514572	c9eb2cf8-dc23-4771-b6f2-c5600edbf836	68	65	12	Non-UK born	No	Yes	No	No	Male	1	0	0	0	3
ERR2514571	c9afa111-b4e3-408f-9c6f-3d120314bae9	125	122	2	UK born	No	No	No	No	Female	1	0	0	0	1
ERR2514568	c919fa3b-4af3-4311-b67d-70e541da58a9	20	16	2	Non-UK born	No	No	No	No	Male	0	0	1	0	4
ERR2514562	c86b878a-c199-46e7-8b7a-476ff8509520	779	531	1	UK born	No	No	No	No	Female	0	0	0	1	3
ERR2514558	c7e512f7-460d-4f22-9d7e-087dc43cd61c	868	311	1	Non-UK born	No	No	No	No	Female	1	0	0	0	4
ERR2514551	c7145235-8fc1-4d40-87f5-6a1de1835f1d	914	281	1	Non-UK born	No	No	No	No	Female	1	0	0	0	4
ERR2514550	c7124050-26fa-4b7e-a540-1e2b191bcf11	748	326	1	Non-UK born	No	No	No	No	Male	1	0	0	0	3
ERR2514540	c5cc772d-e956-49ae-8b9c-375d5eaec1c6	985	980	1	Non-UK born	No	No	No	No	Male	1	0	0	0	3
ERR2514539	c5be6391-a51c-4422-a644-f97b3aff8009	738	449	1	Non-UK born	Unknown	No	Yes	No	Male	0	0	0	1	3
ERR2514538	c58249e4-2c29-4658-bd0f-84dcc3f47d17	735	1098	1	Non-UK born	No	No	No	No	Male	0	0	0	1	3
ERR2514522	c37f1254-17ed-4146-9e99-31e56e1c1ec4	1087	514	1	Non-UK born	No	No	No	No	Male	1	0	0	0	3
ERR2514515	c31e1edf-b523-4709-84dc-89e913eecd6a	1083	314	1	Non-UK born	Unknown	No	No	No	Male	1	0	0	0	4
ERR2514510	c2dc67f9-e385-4bc9-9e57-6375895ac1d6	383	182	1	Non-UK born	Unknown	Unknown	Unknown	Unknown	Male	0	0	0	1	4
ERR2514505	c224bb5a-8a15-49b4-aeab-cf74e0402341	606	199	1	Non-UK born	No	No	No	No	Female	1	0	0	0	4
ERR2514504	c22287c9-51b1-4bb0-b3c3-fde70bf2493b	1130	508	1	Non-UK born	No	No	No	No	Male	1	0	0	0	4
ERR2514498	c1f22039-df7c-49eb-93e8-77ffa37329a5	45	40	2	Non-UK born	No	No	No	No	Male	1	0	1	0	3
ERR2514486	c09da91f-d038-4701-bba6-b6fe24991b94	401	379	1	Non-UK born	No	No	No	No	Female	0	0	0	1	4
ERR2514471	bf2c7948-3992-41fb-92ab-f4a6da01ea51	1010	447	1	Non-UK born	No	No	No	No	Female	1	0	0	0	3
ERR2514469	bf1afc19-7101-460a-b964-b3b5d9c5f7cd	126	123	6	UK born	No	No	No	No	Male	0	0	0	1	3
ERR2514466	bed51b46-1a9f-4fab-ac1c-080bf145d7f6	1168	495	1	Non-UK born	No	No	No	No	Male	0	0	0	1	3
ERR2514465	beca7876-0b25-4476-a766-43cb4c32f7d5	1076	664	1	Non-UK born	No	No	No	No	Female	0	0	0	1	3
ERR2514463	be5362f0-842d-4cbb-a21c-bc8624f0a478	199	735	1	Non-UK born	No	No	No	No	Male	1	0	0	0	3
ERR2514449	bd17f420-8a84-4c8d-84b8-0051be13c892	324	878	1	Non-UK born	No	No	No	No	Male	1	0	0	0	3
ERR2514432	bb11c301-ddb5-424e-8bc8-5c4dc28b9af9	889	264	1	Non-UK born	Unknown	Unknown	Unknown	Unknown	Male	1	0	0	0	1
ERR2514417	b9a848b3-f672-4d52-8b75-f206b1003a6c	14	12	3	Non-UK born	No	No	No	No	Male	0	0	0	1	3
ERR2514414	b96eda07-cdcf-4115-a227-5251afd7226b	97	96	3	Non-UK born	No	No	No	No	Female	0	0	0	1	3
ERR2514398	b7cedf41-3aa2-446c-9022-396445b8202b	675	1268	1	Non-UK born	No	No	Yes	Unknown	Male	1	0	0	0	2
ERR2514388	b7324bbf-4fe2-47cb-b5bc-05d1151492ed	1211	791	1	Non-UK born	No	No	No	No	Female	0	0	0	1	3
ERR2514385	b6e684c9-b351-4ce0-a3c9-e52b73bcd699	191	880	1	Non-UK born	Yes	No	No	No	Male	1	0	1	0	1
ERR2514373	b5626548-3693-4495-a1f6-7066a9d86f9c	302	454	1	Non-UK born	No	No	No	No	Male	1	0	0	0	3
ERR2514372	b52e0d5f-3c91-4896-97f8-7b0aa2912199	101	99	4	UK born	No	No	No	No	Male	0	0	0	1	2
ERR2514366	b46d67ed-8431-49db-bb3b-52d925603814	832	1050	1	Non-UK born	No	No	No	No	Female	1	0	0	0	3
ERR2514363	b3f98e46-0e83-445c-b608-dd48133dba86	68	65	12	UK born	Yes	Yes	Unknown	Yes	Male	1	0	0	0	3
ERR2514359	b3a554d6-bedf-4eda-ac45-55a6a42b87a8	49	45	4	Non-UK born	No	No	No	No	Male	1	0	0	0	4
ERR2514356	b38ffe25-75e1-485f-b20c-95edb1bad12f	15	13	57	UK born	Yes	Yes	Yes	No	Male	1	0	0	0	4
ERR2514335	b1b444e5-ff0e-488a-a74b-fec183be1740	10	9	21	UK born	No	No	No	No	Male	1	0	0	0	4
ERR2514334	b191da05-17b1-43d5-842a-b136aae35953	646	702	1	Non-UK born	No	No	No	No	Female	1	0	0	0	3
ERR2514330	b11eb3ef-6acb-4255-9d8b-d089291ea4ad	798	740	1	Non-UK born	No	No	No	No	Male	0	0	0	1	3
ERR2514325	b0d8fd49-8527-494a-8db5-79a084aa8d52	546	803	1	Non-UK born	Unknown	No	No	No	Female	0	0	0	1	3
ERR2514319	afed9d60-e039-4820-aeff-0aad9d4fa07e	904	848	1	Non-UK born	No	No	No	No	Male	0	0	0	1	4
ERR2514310	af38b0c8-63ec-4072-86a8-53649b9034b6	10	203	1	Non-UK born	Unknown	Unknown	Unknown	Unknown	Male	0	0	0	1	4
ERR2514309	af30f4db-7f2e-483d-ad0d-44e0207af17a	654	419	1	Non-UK born	No	No	No	No	Female	0	0	0	1	3
ERR2514306	af057af3-087c-46a1-8794-e5542b61e563	1056	1220	1	UK born	Unknown	Unknown	Unknown	Unknown	Female	1	0	0	0	4
ERR2514302	ae7947ea-e413-48aa-b4f0-852b4b459038	122	41	7	Non-UK born	No	No	No	No	Male	0	0	0	1	4
ERR2514296	adc30969-085d-4be1-ac14-0aa3434fe6b4	68	65	12	UK born	Yes	Yes	Unknown	Yes	Male	1	0	0	0	3
ERR2514295	ad84ec79-8f7c-4d0b-a21b-2bd87f11d072	62	60	4	Non-UK born	No	No	Unknown	No	Male	1	0	0	0	3
ERR2514293	ad7e49c2-0ebd-4817-bd7c-d21982b44fc3	297	666	1	Non-UK born	No	No	No	No	Female	1	0	0	0	1
ERR2514289	ad0062db-d89c-448d-8a9a-ceaa14bbd2b1	721	409	1	Non-UK born	No	No	No	No	Male	0	0	0	1	3
ERR2514288	acd800a2-de1a-43f3-aa4e-8e7647946260	119	117	2	UK born	No	No	No	No	Female	1	0	0	0	2
ERR2514284	ac8a03d8-7c3c-4ef0-ac68-44370eb8c10d	481	1166	1	Non-UK born	No	No	No	No	Female	1	0	0	0	3
ERR2514283	ac763922-40d4-4773-9e95-563526438668	612	261	1	Non-UK born	No	No	No	No	Female	1	0	0	0	3
ERR2514279	abe5ba42-5234-4cf6-b71d-24398836c74d	609	518	1	Non-UK born	No	No	No	No	Male	1	0	0	0	3
ERR2514276	abcda0c3-b732-4e9c-add0-576deec63ea7	105	103	3	UK born	Yes	No	Yes	Yes	Female	1	0	0	0	4
ERR2514269	ab62c5c5-6daf-4976-bcb2-d00f78b7b929	68	65	12	UK born	Yes	No	No	No	Female	1	0	0	0	3
ERR2514267	aae75853-a0eb-425d-83da-0115cd3e91b7	384	1233	1	UK born	No	No	No	No	Male	1	0	0	0	2
ERR2514255	a9f1057d-7107-4b36-9181-420c827d1bcb	96	94	3	Non-UK born	No	No	No	No	Male	1	0	0	0	1
ERR2514251	a9941d88-e841-4b6a-9001-c8d6e169e43f	252	169	1	Non-UK born	Unknown	Unknown	Unknown	Unknown	Female	1	0	0	0	2
ERR2514249	a963bc01-be97-41cf-b3ab-d80e7da3667a	452	487	1	Non-UK born	No	No	No	Unknown	Male	1	0	1	0	4
ERR2514247	a925816a-9399-47f4-a0b5-d611e0d39401	518	312	1	Non-UK born	No	No	No	No	Female	0	0	0	1	1
ERR2514238	a8afd98b-de1f-469b-9d96-c385672ac851	1135	620	1	Non-UK born	No	No	No	No	Female	1	0	0	0	3
ERR2514236	a8a8ea04-4ffc-403c-88d5-c9df25c6e15f	591	1215	1	Non-UK born	No	No	No	No	Male	1	0	0	0	3
ERR2514230	597de5e6-a70c-43d3-87dc-2f2d5ba31041	685	1047	1	Non-UK born	No	No	No	No	Male	0	0	0	1	3
ERR2514226	a7bd139f-148a-4b90-98ea-4d261c83f7dd	1174	445	1	Non-UK born	No	No	No	No	Female	1	0	0	0	2
ERR2514225	a7af210e-c96c-4e56-8ae3-092e6788e5ca	499	262	1	UK born	No	No	No	No	Female	0	0	0	1	3
ERR2514222	a774541f-7586-4dfa-90b1-3566656ec43e	885	377	1	Non-UK born	No	No	Unknown	No	Female	0	0	0	1	1
ERR2514219	a73d05ff-aa48-4274-943f-85c8cdaf72ca	237	250	1	Non-UK born	No	No	No	No	Female	0	0	1	0	4
ERR2514217	a7288078-ad4f-47c3-858e-e908d85eadd3	470	545	1	Non-UK born	No	No	No	No	Male	1	0	0	0	3
ERR2514216	a71c94c2-8884-4b1b-99f6-dd8320879e9e	838	1100	1	Non-UK born	No	No	No	No	Male	0	0	0	1	3
ERR2514213	a691c7c7-1142-480d-9b9a-ec6646b259f7	1184	971	1	Non-UK born	No	No	No	No	Male	0	0	0	1	3
ERR2514209	a5dc31af-a584-4b2d-9434-795cfb07a5c3	274	244	1	Non-UK born	No	No	No	No	Male	0	0	0	1	4
ERR2514208	a5d3d1fc-f9e6-4e74-9016-8fe6007784f7	15	13	57	UK born	No	No	No	No	Male	1	0	0	0	4
ERR2514207	a5b66b9d-16f8-49fd-a48e-308603642a91	827	313	1	Non-UK born	No	No	No	No	Female	1	0	0	0	4
ERR2514166	a2fbbecc-c8c9-4430-addd-bde74ec51ed6	719	718	1	Non-UK born	No	No	No	No	Female	0	1	0	0	4
ERR2514163	a27750f3-6328-4f60-8df0-cde521688b06	120	118	4	Non-UK born	No	No	No	No	Male	0	0	1	0	1
ERR2514159	a180f53c-3ed6-4299-9086-8f2b0440c2bb	119	117	2	UK born	No	No	Yes	No	Male	1	0	0	0	2
ERR2514158	a152d7a4-07a6-44fa-8586-fc48ef429559	143	239	1	UK born	Unknown	Unknown	Unknown	Unknown	Male	1	0	0	0	3
ERR2514156	a1158fbb-220d-43c9-9d1f-12272fecc773	752	539	1	UK born	No	Unknown	No	No	Female	1	0	0	0	4
ERR2514151	a0a0b858-c21c-4094-b01b-9b9b6f86d279	65	63	3	Non-UK born	No	No	No	No	Male	1	0	0	0	3
ERR2514150	a05a4b60-ff76-446e-9c7f-9c09595379dc	19	15	21	UK born	Yes	No	Yes	Yes	Male	1	0	0	0	4
ERR2514148	a04dd83a-5292-4d36-b3ef-d2fb556223b8	29	25	3	Non-UK born	No	No	No	No	Female	1	0	0	0	4
ERR2514147	a045fc6b-d9ed-48cd-a6af-c432ba64990d	15	13	57	UK born	Yes	Yes	Yes	Yes	Male	1	0	0	0	4
ERR2514145	a0262762-cdf3-443e-81f1-8abc39862848	15	13	57	UK born	Yes	Unknown	Unknown	No	Female	1	0	0	0	4
ERR2514140	9f63bb2c-b16c-4c6c-9685-34f689669941	19	15	21	UK born	Yes	Unknown	Yes	Yes	Male	1	0	0	0	4
ERR2514138	9eecd864-5e86-49e1-ac3e-7801fba8b15f	1029	1245	1	Non-UK born	No	No	No	No	Female	0	0	0	1	3
ERR2514136	9e4c4b01-ac68-4547-8060-ca45f2a3233a	1060	231	1	Non-UK born	No	No	No	No	Male	0	0	0	1	3
ERR2514135	9e2ac96f-a21b-425c-a136-a4c99c9c2038	482	564	1	Non-UK born	Unknown	Unknown	No	Unknown	Female	1	0	0	0	3
ERR2514132	9dbb4237-238d-402e-94ec-7e38e9248a75	122	41	7	Non-UK born	No	No	No	No	Male	1	0	0	0	4
ERR2514130	9daad457-4c0e-4bb1-9a5f-fc1b5fb36cb9	528	1221	1	Non-UK born	No	No	No	No	Female	1	0	0	0	4
ERR2514125	9d702e93-be92-4f5b-ad67-5b66b6376ee0	129	127	2	Non-UK born	No	No	No	No	Male	1	0	0	0	3
ERR2514119	9c9a81e5-d1c6-466e-a2ec-4f774ff02b3f	122	41	7	UK born	No	No	No	No	Male	0	0	0	1	4
ERR2514117	9c680767-1695-42c5-bc9a-da543479ea58	10	9	21	UK born	No	No	No	No	Male	1	0	0	0	4
ERR2514116	9c482be6-2827-4967-893e-bffbf721491e	8	7	3	Non-UK born	No	No	No	No	Male	0	0	0	1	4
ERR2514114	9c003b9f-b16e-4436-a9ae-0d4345631a01	460	913	1	Non-UK born	No	No	No	No	Male	1	0	0	0	4
ERR2514110	9bb00b22-f86b-4a6b-8f35-78dc4166225b	515	854	1	Non-UK born	No	No	No	No	Male	0	0	0	1	1
ERR2514107	9b89ef14-1436-4293-aa9a-78fcdce44b83	527	1264	1	Non-UK born	No	No	No	No	Male	0	0	1	0	1
ERR2514105	9b5d9aab-a8ff-4f7e-9936-ce369e08bbb8	362	1162	1	Non-UK born	No	No	No	No	Female	0	0	1	0	3
ERR2514104	9b22fb8d-598a-4809-be66-3a882f05212c	757	870	1	Non-UK born	No	No	No	No	Female	0	0	0	1	3
ERR2514103	9b17fddb-f40a-42c6-9cb3-2f2f4a0014e0	15	13	57	UK born	No	No	No	No	Female	1	0	0	0	4
ERR2514101	9ab02111-1ca6-4520-9d5a-27139cd854b6	851	745	1	Non-UK born	Unknown	Unknown	Unknown	Unknown	Female	1	0	0	0	4
ERR2514099	9a72a575-eb07-4444-9d8d-3389e2f70c99	102	100	2	Non-UK born	Unknown	Unknown	Unknown	Unknown	Female	1	0	0	0	3
ERR2514098	9a542f56-763f-4d96-9c07-81610c450918	605	930	1	Non-UK born	Unknown	Unknown	Unknown	Unknown	Male	1	0	0	0	4
ERR2514094	99fb0358-2c43-46d9-b555-35098ffd9b58	15	13	57	UK born	Yes	No	Yes	No	Male	1	0	0	0	4
ERR2514091	995d9a24-cfc9-44c6-9eae-8a956c851678	67	672	1	UK born	No	Yes	No	No	Male	1	0	0	0	4
ERR2514081	984db46a-bf64-43f4-9d47-af225ae5ad5a	290	1034	1	Non-UK born	Unknown	Unknown	Unknown	Unknown	Female	1	0	0	0	3
ERR2514078	5bf4dcf1-4aaf-47c3-a382-54a67f079f82	287	471	1	Non-UK born	No	No	No	No	Female	0	0	0	1	4
ERR2514076	97777d5d-381d-46a7-850c-5e46e6a008a1	181	171	1	Non-UK born	No	No	No	No	Female	1	0	0	0	4
ERR2514073	975187aa-96f6-4f7a-aa1c-627d52179c95	10	9	21	UK born	No	No	No	No	Female	1	0	0	0	4
ERR2514068	9690b5bc-91e2-46ba-890d-013f721b1a0b	815	295	1	Non-UK born	No	No	No	No	Male	1	0	0	0	3
ERR2514058	95073245-a5f5-4d0a-8e78-348a209f3557	278	676	1	Non-UK born	No	No	No	No	Female	1	0	0	0	3
ERR2514049	93bce2ee-8cca-429f-b6fc-1beaea1d6345	56	52	3	Non-UK born	No	No	No	No	Male	1	0	0	0	4
ERR2514046	93a292ad-7046-44f6-bca5-5977199bd6f5	442	165	1	Non-UK born	No	No	No	Yes	Male	0	0	0	1	3
ERR2514032	926ebe29-7f0f-40ca-93f5-58678e64de46	618	521	1	Non-UK born	No	No	No	No	Male	0	0	0	1	1
ERR2514009	8fe161a0-6536-4f90-b47d-cc388c43b6c6	84	942	1	UK born	Unknown	Unknown	Unknown	Unknown	Male	1	0	0	0	3
ERR2514001	8f4e0dd4-c19b-40ad-92d7-91ec7abf47c0	1091	201	1	Non-UK born	No	No	No	No	Female	0	0	0	1	3
ERR2514000	8f27db7a-ed44-40a7-b347-e93871aa1148	405	284	1	Non-UK born	No	No	No	No	Male	1	0	1	0	3
ERR2513998	8f07e751-b016-4eee-a979-4db67d25e66b	253	752	1	Non-UK born	No	No	No	No	Female	1	0	0	0	4
ERR2513989	8e2672ed-28e1-47b7-b6b3-0deeb6e442a8	451	773	1	UK born	No	No	No	No	Male	1	0	0	0	3
ERR2513985	8da8d355-8c47-4983-aef1-2a2a9f8dc8ce	736	584	1	Non-UK born	No	No	No	No	Female	0	1	0	0	4
ERR2513976	8c7a3e0b-302d-4f73-8ca0-32125d484913	196	268	1	Non-UK born	No	No	No	No	Female	1	0	0	0	4
ERR2513972	8bda28bd-bb81-463d-8837-bfa6c28ae828	412	581	1	Non-UK born	No	No	No	No	Male	0	0	0	1	3
ERR2513971	8bd9ae60-6a7e-4445-9394-3b1e2a25d6fa	434	597	1	Non-UK born	No	No	No	No	Male	0	0	0	1	4
ERR2513968	8b886850-8f2e-4cf2-af5b-2163eacdfb35	15	13	57	UK born	Unknown	No	No	No	Male	1	0	0	0	4
ERR2513949	8a005167-e793-4e8f-8226-ca4480a84017	51	47	4	UK born	No	No	No	No	Female	1	0	0	0	3
ERR2513946	89e4dd41-a44d-4bc3-883d-bb88807ee520	1160	604	1	Non-UK born	No	Unknown	No	No	Male	1	0	0	0	4
ERR2513945	89abe614-a64d-4424-90c6-1fdb7d341d52	198	622	1	Non-UK born	Unknown	Unknown	Unknown	Unknown	Male	0	0	0	1	1
ERR2513944	88ef015e-8aa8-4328-82f6-b7b44a680d26	64	62	3	Non-UK born	No	No	No	No	Male	0	1	0	0	4
ERR2513933	876b308d-81aa-4bbc-9024-dd6fd650c8f7	120	118	4	Non-UK born	No	No	No	No	Male	1	0	0	0	1
ERR2513921	86c9f052-e304-494e-8740-b8a9f1cb9581	566	213	1	Non-UK born	No	No	No	No	Male	0	0	0	1	3
ERR2513918	86986c2d-9e05-444e-81da-969931a2025d	722	303	1	Non-UK born	Unknown	Unknown	Unknown	Unknown	Male	1	0	0	0	3
ERR2513914	863fc964-777d-4c67-ba0d-b7b6b14ea8bd	350	815	1	Non-UK born	Unknown	Unknown	Unknown	Unknown	Female	0	0	0	1	4
ERR2513912	86105ac8-0871-460d-bd6b-b374cc8a35b4	1118	335	1	Non-UK born	No	No	No	No	Male	1	0	0	0	4
ERR2513909	85c0f59b-7293-4f37-a00a-a6824435c6d6	39	137	2	UK born	Unknown	Unknown	Unknown	Unknown	Male	1	0	0	0	4
ERR2513899	84b54954-64e5-4fdd-8d3d-0a4fab922bab	115	114	3	Non-UK born	No	No	No	No	Male	1	0	0	0	4
ERR2513898	84afb8f1-1640-4c6b-9aea-f2bbbe54508c	1128	973	1	Non-UK born	No	No	No	Yes	Male	0	0	1	0	3
ERR2513889	8411a347-3bf9-4715-90d0-24c5b391458c	68	65	12	UK born	No	No	No	No	Male	0	0	1	0	3
ERR2513871	82a199be-0fec-4910-8733-c47ebadf831a	716	450	1	Non-UK born	No	No	No	No	Female	0	0	0	1	3
ERR2513867	827c4ec4-f75d-4d45-a823-c6e19d4d1174	375	1074	1	Non-UK born	No	No	No	No	Male	1	0	0	0	3
ERR2513866	8268d4f9-a8c7-4eae-86cd-7ff0fc2976f2	1004	969	1	UK born	No	No	No	No	Male	1	0	0	0	2
ERR2513864	820e2eef-3aad-4e51-b852-0a1a333722fd	15	13	57	UK born	Yes	No	No	No	Male	1	0	0	0	4
ERR2513860	817b32a9-6026-4e59-b0b9-4832c339a693	820	161	1	Non-UK born	No	No	No	No	Female	1	0	0	0	3
ERR2513848	808fb828-a2f9-4efd-a309-287180b892fd	577	1279	1	Non-UK born	No	No	No	No	Male	0	0	0	1	4
ERR2513847	804df945-2d4d-4d7e-b0b3-6623cadd041b	607	1212	1	Non-UK born	No	No	No	No	Male	1	0	0	0	3
ERR2513836	7fa2426a-b292-4895-be7c-de1027cefb1d	563	1283	1	Non-UK born	No	No	No	No	Male	0	0	0	1	3
ERR2513830	7f0d2b4b-70ca-44a5-9b1c-afdb0d22eebd	40	36	2	Non-UK born	No	No	No	No	Male	1	0	0	0	4
ERR2513823	7e5ade48-cc99-4044-b5c9-7f699fc34994	16	14	2	Non-UK born	No	No	No	No	Female	1	0	0	0	4
ERR2513821	7e1734b5-6af3-4e2e-84af-f1e0c58eb11e	870	484	1	Non-UK born	No	No	Yes	No	Male	1	0	0	0	3
ERR2513812	7d6c56ac-02ad-40be-b5ca-58d933d15dca	46	42	8	UK born	No	No	No	No	Male	1	0	0	0	4
ERR2513810	7d1e1038-9707-4f81-8d9a-741fe8c0b988	298	361	1	Non-UK born	No	No	No	No	Male	0	0	0	1	4
ERR2513802	7c5972cf-9486-4668-85ad-ab761c719ede	600	197	1	Non-UK born	Unknown	Unknown	Unknown	Unknown	Female	1	0	0	0	3
ERR2513801	7c4b175c-75cb-4bd1-8b4e-0a2cb63829ca	1225	555	1	Non-UK born	No	No	No	No	Male	0	0	0	1	3
ERR2513800	7c325cdb-1a43-4173-957a-a3510d852c47	51	47	4	UK born	No	No	No	No	Male	1	0	0	0	3
ERR2513798	7c1e602e-6710-45db-ae3e-12502c08a38d	101	99	4	UK born	No	No	No	No	Male	1	0	0	0	2
ERR2513797	7c11c420-8280-4e4b-94af-c32720a1884d	63	61	4	Non-UK born	No	No	No	No	Female	1	0	0	0	3
ERR2513795	7bbb4e1b-0ffb-424f-bf00-54dcef2c6f82	105	334	1	UK born	No	No	No	No	Male	0	0	0	1	4
ERR2513776	79f76dae-51f6-48b2-b2da-53ce292a4137	632	1280	1	Non-UK born	No	No	No	No	Male	0	0	0	1	1
ERR2513775	79d13e9f-7517-442f-8509-616ad5ca2c07	741	304	1	Non-UK born	No	No	No	No	Male	1	0	0	0	3
ERR2513760	78771134-4a7a-4873-847f-bb73c0bd2d39	97	96	3	Non-UK born	No	No	No	No	Female	1	0	0	0	3
ERR2513757	78478bcd-cfa0-4b96-8910-88dbdf19104a	308	1080	1	Non-UK born	No	No	No	No	Female	0	0	0	1	4
ERR2513755	782b9d3f-2cb9-4c13-af1b-3675449207be	306	615	1	Non-UK born	No	No	No	No	Male	0	0	0	1	4
ERR2513748	77b62a5e-a000-4741-8137-ab3776995d1b	1231	907	1	Non-UK born	No	No	No	No	Female	1	0	0	0	3
ERR2513745	7788c757-9f56-42d2-9f63-63a053984d12	465	376	1	Non-UK born	Unknown	Unknown	Unknown	Unknown	Female	1	0	0	0	4
ERR2513743	77819756-5f3e-4f4f-9760-ecc618fff8bf	969	708	1	Non-UK born	No	No	No	No	Male	1	0	0	0	4
ERR2513738	773555da-95b5-4b29-b18e-d7cf89d8b54c	959	499	1	Non-UK born	No	No	No	No	Female	1	0	0	0	1
ERR2513721	75d2be6d-0a32-4780-9193-c09f95f047d6	480	403	1	Non-UK born	No	No	No	No	Male	1	0	0	0	4
ERR2513719	75c513ae-d45c-47ff-aa1b-5c38effa4df5	286	631	1	Non-UK born	No	No	No	No	Male	1	0	0	0	3
ERR2513714	751d2c70-b0b0-4955-83d3-4a61d3e714ae	100	98	2	Non-UK born	Yes	No	No	No	Female	0	0	0	1	2
ERR2513702	74509b86-b019-4378-adbe-081ba51b58a3	611	1183	1	Non-UK born	No	No	No	No	Male	0	0	1	0	4
ERR2513694	7346f4ec-0d64-4077-9bdb-b62b4df537e5	398	775	1	Non-UK born	Unknown	No	No	No	Female	0	0	1	0	1
ERR2513691	72e95933-dd00-4d1d-8f82-7fd5ca09d50f	48	44	2	Non-UK born	No	No	No	No	Female	1	0	0	0	3
ERR2513684	727de577-1404-41f6-b97b-9e6322ee4ca5	1122	726	1	Non-UK born	Unknown	Unknown	Unknown	Unknown	Male	1	0	0	0	3
ERR2513677	722e5195-9dc8-4d63-ae76-c95eca4bb688	927	696	1	UK born	No	No	No	No	Female	1	0	0	0	4
ERR2513673	716be117-570a-4dcf-b481-f96066de1d3e	770	895	1	Non-UK born	No	No	No	No	Male	0	0	0	1	4
ERR2513668	71383b93-32a4-400d-887f-37e3504813ee	984	226	1	UK born	No	No	No	No	Male	1	0	0	0	4
ERR2513659	70ae23ad-b68a-47a9-b81a-43c7567fe1a5	10	58	2	UK born	No	No	No	No	Female	1	0	0	0	4
ERR2513652	6fce6a44-a53b-4940-85fd-2233b8899087	10	9	21	Non-UK born	No	No	No	No	Male	1	0	0	0	4
ERR2513644	6f5679e9-91a3-41ab-957a-3fdfa8013914	210	463	1	Non-UK born	No	No	No	No	Male	0	0	0	1	3
ERR2513639	6efe3cc8-e711-480e-8101-393a453ba3df	2	1	2	Non-UK born	No	No	No	No	Female	1	0	0	0	3
ERR2513633	6ea66754-95f0-4153-8469-f06886a43eb1	1116	805	1	Non-UK born	No	No	No	No	Female	0	0	0	1	3
ERR2513615	6d541fa5-085a-4bef-ae75-7d0215cf214b	747	413	1	Non-UK born	No	No	No	No	Male	0	0	1	0	3
ERR2513603	6c9cf9cd-8de0-419f-b082-f46949540075	122	41	7	Non-UK born	No	No	No	No	Male	1	0	0	0	4
ERR2513601	6c74faf4-a357-4610-a0a7-8bec45bfda34	1104	927	1	UK born	No	No	No	No	Female	0	0	0	1	3
ERR2513598	6c45ad8c-5186-4244-b484-2cb52266e623	11	10	6	UK born	No	No	No	No	Male	1	0	0	0	3
ERR2513589	6ba38c71-5709-47d3-bfc6-f0de2ef35eee	68	65	12	UK born	Yes	Yes	Yes	No	Male	1	0	0	0	3
ERR2513586	6b223099-3987-4328-aa8d-579b305cdbdb	371	804	1	Non-UK born	No	No	No	No	Male	1	0	0	0	3
ERR2513585	6b151664-d8d6-4dc4-82d8-2613619dd130	82	324	1	UK born	Yes	No	No	Yes	Male	1	0	0	0	1
ERR2513580	6ad22378-f38f-456d-bedc-3aec9e8a6726	42	67	13	Non-UK born	Unknown	No	No	No	Male	1	0	0	0	3
ERR2513577	6a83d9b7-8209-42fd-b95b-98c99fe88f3b	704	1150	1	Non-UK born	No	No	No	No	Male	0	0	0	1	3
ERR2513571	69e988dd-fa60-4329-8f24-5c6dd0e3e4d4	228	811	1	Non-UK born	No	No	Unknown	No	Male	1	0	0	0	4
ERR2513569	697bd99d-f81e-4ab7-b72c-10e021d44638	200	674	1	UK born	No	No	No	No	Female	1	0	0	0	3
ERR2513563	68f914ea-b2b0-493a-ba56-155235dcec30	143	252	1	Non-UK born	Unknown	Unknown	Unknown	Unknown	Male	0	0	0	1	3
ERR2513560	68b7438e-5359-4b19-940b-d21782d98f21	445	1071	1	UK born	No	No	No	No	Female	0	1	0	0	4
ERR2513559	686aff19-7f23-475b-905a-17f7fe8c0be7	217	679	1	Non-UK born	No	No	No	No	Male	0	0	0	1	3
ERR2513552	6812c0b6-6d3a-4fc9-9f3b-a7fafcc666aa	584	155	1	Non-UK born	No	No	No	No	Female	0	0	0	1	3
ERR2513548	67dc0ec7-ab33-4086-8561-c3061e0f434c	75	74	3	UK born	No	No	No	No	Male	1	0	0	0	4
ERR2513541	67226b24-7b29-4ed6-9084-a0972da187a0	10	9	21	UK born	Yes	Unknown	Unknown	No	Female	1	0	0	0	4
ERR2513530	663e5f5c-ec37-4281-b265-cf3f1f1c430c	380	339	1	Non-UK born	No	No	No	No	Male	0	0	0	1	1
ERR2513483	6133bae1-0f44-44ec-9819-794af8c2481e	70	68	4	Non-UK born	Unknown	Unknown	Unknown	Unknown	Male	0	0	0	1	4
ERR2513481	610b097c-5477-4a6e-bc2e-aecc3cef68c8	165	265	1	Non-UK born	No	No	Unknown	No	Male	1	0	0	0	4
ERR2513477	60857b99-4078-491e-b4db-948842b37fbd	754	640	1	Non-UK born	No	Unknown	No	No	Female	1	0	0	0	4
ERR2513474	606510a3-d1ae-46ef-9890-77c22d822120	1081	902	1	Non-UK born	No	No	No	No	Female	1	0	0	0	4
ERR2513467	5fb9f814-3b01-40db-8b44-15a84a30681f	1071	866	1	Non-UK born	No	No	No	No	Female	1	0	1	0	1
ERR2513463	5f8a538d-3702-43d2-bc15-b4bf43ace4e7	459	1040	1	UK born	No	No	No	No	Female	0	0	0	1	1
ERR2513455	5eee210b-9340-4281-8f99-94446cac10ee	917	611	1	Non-UK born	No	No	No	No	Female	1	0	0	0	3
ERR2513446	5e72c1cb-e480-423d-8c9a-b618c0964f2a	47	43	3	UK born	Yes	No	Unknown	No	Male	1	0	0	0	3
ERR2513443	5e6375c1-6c74-42f0-bc63-586f69a64969	160	1124	1	Non-UK born	No	No	No	No	Male	0	0	0	1	4
ERR2513434	5dbc3a8d-598f-44a3-9149-e4d9e54866cc	242	1208	1	Non-UK born	No	No	No	No	Male	1	0	0	0	2
ERR2513432	5d66012f-e0d5-471a-bb16-9330ee65754d	1109	563	1	Non-UK born	No	No	No	No	Female	0	0	0	1	3
ERR2513422	5bc6c110-f180-4b0c-9fd1-b1d41cd54666	807	166	1	Non-UK born	No	No	No	No	Male	1	0	0	0	4
ERR2513419	5b86544f-b363-475b-bc23-f5d332f82dd0	10	77	2	UK born	No	Yes	No	No	Male	1	0	0	0	4
ERR2513398	96558565-76a2-4677-a293-2693053134dd	1038	427	1	Non-UK born	No	No	No	No	Male	1	0	0	0	4
ERR2513375	58173fa0-6b18-45e2-90f0-56ea82897ff9	1032	717	1	Non-UK born	No	No	No	No	Female	0	0	0	1	3
ERR2513374	5812b5b2-0c22-4208-aae0-b45f2aec7759	93	91	3	Non-UK born	No	No	No	No	Male	1	0	0	0	3
ERR2513373	580ad883-b464-477a-9e79-034752942317	891	948	1	Non-UK born	Unknown	No	No	No	Male	0	0	0	1	3
ERR2513369	57e74bc0-7f27-4655-bdda-8999f97a7c6b	74	73	3	UK born	No	No	No	No	Female	0	0	0	1	3
ERR2513359	56ba1377-1312-4097-a018-09988d738dd3	1096	893	1	Non-UK born	No	No	No	No	Female	1	0	0	0	1
ERR2513358	56b46e36-433c-4bfb-9fab-de3cc5ffc10d	71	69	2	Non-UK born	No	No	No	No	Male	0	0	1	0	1
ERR2513357	56a43e09-5c5c-4787-88c0-c6190824910c	21	17	6	Non-UK born	No	No	No	No	Female	1	0	0	0	3
ERR2513356	5692b13a-0381-468b-bc24-677f184f1639	1078	823	1	Non-UK born	No	No	No	No	Male	1	1	0	0	4
ERR2513352	568a8274-4015-4c80-a92b-e400c5ea0574	55	51	2	Non-UK born	No	No	No	No	Female	1	0	0	0	4
ERR2513344	560fecc8-d1ca-4d63-8950-547c32529bdf	34	133	2	Non-UK born	No	No	No	No	Male	1	0	0	0	4
ERR2513341	559b2707-bc9a-4932-94d1-fb5181629194	674	939	1	Non-UK born	No	No	No	No	Female	0	0	0	1	4
ERR2513330	551010c4-58e3-4d20-a4b0-83e91737bab1	962	690	1	Non-UK born	No	No	No	No	Female	0	1	0	0	3
ERR2513329	550ea7d7-7fff-4515-848e-9980df05a723	78	344	1	UK born	Yes	No	Yes	No	Male	1	0	0	0	3
ERR2513325	54addd1f-9da6-4071-9543-c6cd40ea8537	74	73	3	Non-UK born	No	No	No	No	Female	0	0	0	1	3
ERR2513321	5443c4e9-8b1f-492b-8aea-eca992e9ebc4	1217	900	1	Non-UK born	No	No	No	No	Male	0	0	0	1	3
ERR2513316	538bf62d-06ef-47ce-9a90-d88d6f34c6f0	946	1179	1	Non-UK born	No	No	No	No	Female	1	0	0	0	3
ERR2513304	51d05a7c-f905-4bf8-94d7-13462004112a	1035	157	1	Non-UK born	No	No	No	No	Female	1	0	0	0	1
ERR2513291	509e4a1a-a46c-47e2-97ea-5c98878c838a	1108	635	1	Non-UK born	Yes	No	No	No	Male	1	0	0	0	4
ERR2513269	4dadf5f8-f727-47a1-931f-7dec1b640a08	981	926	1	Non-UK born	No	No	No	No	Female	1	0	0	0	3
ERR2513260	4cb61983-9974-4bb8-9ffe-70a0a32b767e	80	481	1	Non-UK born	No	No	No	No	Male	1	0	0	0	2
ERR2513258	4c962542-953f-46a9-bf0b-0fddb3ac827c	458	824	1	UK born	No	No	No	No	Male	1	0	0	0	3
ERR2513253	4c00c1d2-caec-4dc2-a4cd-7037cbe3e40a	10	9	21	UK born	Yes	No	No	No	Male	1	0	0	0	4
ERR2513251	4bdd3e0e-c124-40c5-96f4-2558c2b55dd3	968	1106	1	Non-UK born	No	No	No	No	Female	1	0	0	0	3
ERR2513233	4aa570a8-bcee-41d9-9ea7-aabbe91d5ac0	1140	1101	1	Non-UK born	No	No	No	No	Female	1	0	0	0	3
ERR2513228	4a5582d6-7a96-4796-aedf-7ace684a4ecb	709	279	1	Non-UK born	Unknown	Unknown	Unknown	Unknown	Female	1	1	0	0	4
ERR2513227	4a4c720d-cd7e-434c-a3a6-b37c77b18387	1142	1194	1	Non-UK born	No	No	No	No	Female	0	0	1	0	3
ERR2513223	4a1cb800-edf5-4277-b2d0-623b5fc57b3b	70	68	4	Non-UK born	No	No	No	No	Male	1	0	0	0	4
ERR2513210	48e66234-9543-46c2-9be3-729934183779	1150	1132	1	Non-UK born	Unknown	Unknown	Unknown	Unknown	Male	0	0	0	1	3
ERR2513207	48a79e31-0771-437f-b368-1de7d5826d19	813	954	1	Non-UK born	No	No	No	No	Male	1	1	0	0	3
ERR2513206	489fa88c-e4fa-40b2-b3e9-3cb848642b27	17	955	1	Non-UK born	No	No	No	No	Male	0	0	0	1	3
ERR2513201	47b2b5a7-4133-4747-8b18-df98ad323368	51	47	4	UK born	No	No	No	No	Female	0	0	0	1	3
ERR2513199	47618c05-1ae0-430c-b1ba-d8fe407b4148	745	801	1	Non-UK born	No	Unknown	No	No	Female	0	0	0	1	2
ERR2513186	46795506-8281-4940-b885-afa1a2fac2fe	20	16	2	Non-UK born	No	No	No	No	Male	1	0	0	0	4
ERR2513180	45df4e7b-f8e9-47f2-a040-b283c1f44a54	48	44	2	UK born	No	No	No	No	Male	0	0	0	1	3
ERR2513176	4530de12-387f-4fe1-83ed-9edd85c8e149	582	255	1	Non-UK born	No	No	No	No	Male	1	0	0	0	1
ERR2513164	442ba9a7-5d58-455f-adfa-d97dbd1ab7ca	42	67	13	UK born	No	No	Yes	No	Male	1	0	0	0	3
ERR2513163	4409bd3f-dfce-4c19-8599-275f245ae242	223	976	1	Non-UK born	No	No	No	Unknown	Female	0	0	0	1	3
ERR2513135	424bf237-a643-499b-a02f-867b30380281	678	983	1	Non-UK born	No	No	No	No	Female	0	0	0	1	3
ERR2513129	421d1e17-cdc8-40b1-8865-e3c34dc55fa7	83	80	4	Non-UK born	No	No	No	No	Male	1	0	0	0	3
ERR2513128	4203f15e-d926-4d9b-8968-d352e184eafe	10	9	21	UK born	Yes	Yes	No	No	Female	1	0	0	0	4
ERR2513123	41a5e425-0d6c-4e80-a462-273fe68368d7	41	37	2	Non-UK born	No	No	No	No	Female	1	0	0	0	4
ERR2513120	4196d64d-a378-40f3-9fc8-5ed8fdb0acae	447	993	1	Non-UK born	No	No	No	No	Male	0	0	0	1	2
ERR2513114	40e1e31c-9818-469e-944c-7122b35ff4cb	682	1023	1	Non-UK born	No	No	No	No	Male	1	0	0	0	4
ERR2513113	40c5434b-1916-4bbb-8d2e-4cfaee35149d	7	6	2	Non-UK born	No	No	No	No	Male	1	0	0	0	1
ERR2513110	40a3380d-34a0-4a30-b40e-a1df2a058187	795	887	1	Non-UK born	No	No	No	No	Female	0	0	0	1	3
ERR2513107	407ed9c7-f88d-4692-b4ec-4d1eae7b29aa	905	181	1	Non-UK born	No	No	No	No	Male	1	0	0	0	4
ERR2513102	3fe6c9b4-6309-4102-8aa1-e8f8730ab5ea	407	817	1	Non-UK born	No	No	No	No	Female	0	0	1	0	4
ERR2513100	3fdd3fb2-5960-44bf-9cee-e78f7274e744	1203	757	1	Non-UK born	No	No	No	No	Female	1	0	0	0	2
ERR2513090	3eeb051b-c84b-4ce9-b151-1994cfe63725	310	1066	1	Non-UK born	No	No	No	No	Female	1	0	0	0	4
ERR2513087	3ed604e2-a88b-48f8-8653-794b9e3e547c	913	179	1	Non-UK born	No	No	No	No	Female	0	0	0	1	4
ERR2513080	3e3e39b8-4268-4601-b199-75c9717df141	208	557	1	Non-UK born	No	No	No	No	Male	0	0	1	0	4
ERR2513079	3e2821b5-24e4-484d-926d-25bbb362d899	10	1006	1	UK born	Unknown	Unknown	Unknown	Unknown	Male	1	0	0	0	4
ERR2513074	3dac7698-9fd9-46ca-97b4-a1c7ba24a154	24	27	12	UK born	No	No	No	No	Female	0	0	1	0	3
ERR2513072	3d884922-982f-47db-82b4-52577401a2f3	277	306	1	Non-UK born	No	No	No	No	Female	1	0	0	0	2
ERR2513064	3cca69e7-3d69-42d3-82bc-b954510ae244	1235	433	1	Non-UK born	No	No	No	No	Male	0	0	0	1	3
ERR2513052	3bdea2ee-9820-44f0-bfab-5f102b8f20b2	918	655	1	Non-UK born	No	No	No	No	Female	1	0	0	0	4
ERR2513051	3b9bc2db-df7b-4fcd-b1ea-09680a2c9db9	106	104	3	UK born	No	Yes	No	No	Male	1	0	0	0	4
ERR2513049	3b792047-19aa-4df7-b233-15d5b0981978	403	626	1	Non-UK born	No	No	No	No	Female	1	0	0	0	3
ERR2513027	39755198-177d-4593-bbb7-78bc9bec4912	131	129	3	Non-UK born	No	No	No	No	Male	1	0	0	0	1
ERR2513008	37b84d0c-77eb-4dd7-ac23-f74e7d990c95	358	333	1	UK born	No	No	No	No	Female	0	0	0	1	4
ERR2513005	377d73a6-47f1-4d51-907a-965ee080ba3f	122	41	7	UK born	No	No	No	No	Male	1	0	0	0	4
ERR2513002	374fe613-5436-47b5-a348-ecc219a3e705	845	623	1	Non-UK born	Unknown	Unknown	Unknown	Unknown	Female	1	0	0	0	4
ERR2513000	3722bfbe-4272-484f-b151-08ec22379ada	272	1153	1	Non-UK born	Unknown	No	No	No	Male	1	0	0	0	4
ERR2512998	37033fbf-e2fe-45e6-9ecf-df64668fed60	1107	282	1	UK born	No	No	No	No	Female	0	0	0	1	1
ERR2512993	369ec7c6-8339-4803-8c1f-7d1e5f1b57cd	128	125	2	Non-UK born	No	No	No	No	Male	1	0	0	0	3
ERR2512991	36666597-141c-4758-b7f4-a542934cdc80	764	1191	1	Non-UK born	No	No	No	No	Male	1	0	0	0	1
ERR2512988	3604e694-ef7e-4170-b36a-b225b30704c0	43	38	10	Non-UK born	No	Unknown	No	No	Male	0	0	0	1	4
ERR2512983	3564b53f-7116-4861-a1d2-33fbd62b9796	46	42	8	Non-UK born	No	No	No	No	Male	0	0	0	1	4
ERR2512982	3547105c-7387-4f67-9a2a-a069924dd84c	424	568	1	UK born	Yes	Unknown	No	Unknown	Male	1	0	0	0	4
ERR2512979	352bb006-c2d7-46d1-a211-98c0b3889d40	123	120	2	Non-UK born	No	No	No	No	Female	1	0	0	0	2
ERR2512965	335d1f58-6dea-4598-8c95-5984b4ba45b8	1105	547	1	UK born	No	No	No	No	Female	1	0	0	0	4
ERR2512963	3318b424-1385-49c5-9bad-370f934fa369	1178	453	1	Non-UK born	No	No	No	No	Male	0	0	0	1	1
ERR2512958	325e1f3e-9bed-4a8d-a71d-9dcdad09d56f	1166	341	1	Non-UK born	No	No	No	No	Male	1	0	0	0	3
ERR2512957	3217ce94-c3fb-4fe5-aca5-13be2a43336f	635	846	1	Non-UK born	No	No	No	No	Male	1	0	0	0	3
ERR2512955	3209e2cf-e9f6-4185-a027-03d2aa5b695a	42	1024	1	UK born	Yes	No	Yes	No	Male	1	0	0	0	3
ERR2512949	31cd0793-b085-49c1-b6ca-b4ebe313faef	536	1063	1	Non-UK born	No	No	No	No	Female	0	0	0	1	3
ERR2512946	3198ad03-cc0c-4645-b998-3fd80cee08b0	329	936	1	UK born	No	No	No	No	Male	0	0	0	1	3
ERR2512945	319022be-41c2-4fb2-8864-9481bc7d9cea	182	1226	1	UK born	No	No	No	No	Male	1	0	0	0	4
ERR2512935	303fe201-f87d-451e-b669-8e84ecf007b7	791	923	1	Non-UK born	Unknown	Unknown	Unknown	Unknown	Female	1	0	0	0	1
ERR2512934	301e174e-9cab-493e-95df-28cdf18d51d1	806	1272	1	Non-UK born	No	No	No	No	Male	0	0	0	1	3
ERR2512930	2ff42e85-5a90-40d9-af78-9e19196e3deb	79	78	2	UK born	No	No	No	No	Female	1	0	0	0	2
ERR2512923	2eecf641-d0ff-4073-af94-b111d4de2e8b	232	152	1	Non-UK born	No	No	No	No	Female	1	0	0	0	3
ERR2512920	2ed6d555-23d0-4253-929b-f4e9a19e1140	110	109	2	UK born	Yes	No	Yes	No	Male	1	0	0	0	4
ERR2512896	2c8bc26c-6f6a-45c8-8dfe-83459bde57af	313	1095	1	Non-UK born	No	No	No	Yes	Male	0	0	1	0	4
ERR2512830	260f2e5f-7b7e-4cb7-979d-655d1bd68a58	1163	1236	1	Non-UK born	No	No	No	No	Male	1	0	0	0	3
ERR2512828	25e6ff2b-6390-4908-ac7a-1b6df839ac53	68	65	12	UK born	Unknown	Unknown	Unknown	No	Female	1	0	0	0	3
ERR2512827	25e04e82-19ea-43dc-b5ad-cfa76779c455	84	1230	1	Non-UK born	No	No	No	No	Male	0	0	0	1	3
ERR2512824	2584fff6-1a4c-4672-8a2a-19cd71ecd069	186	373	1	Non-UK born	No	No	No	No	Female	0	0	0	1	3
ERR2512816	24e106df-dad1-4329-8642-5b7a845f52ea	443	507	1	UK born	No	No	No	No	Male	0	0	0	1	3
ERR2512815	24d79632-3d6a-43c4-a96a-24cd0596f134	34	133	2	UK born	No	No	No	No	Female	1	0	0	0	4
ERR2512808	23cbec01-5965-44df-b7be-83713990fbac	1195	681	1	UK born	No	No	No	No	Female	1	0	0	0	1
ERR2512802	233d0be3-d6ca-42b7-9563-6ff9e161a2aa	128	125	2	Non-UK born	No	No	No	No	Female	1	0	0	0	3
ERR2512797	22f58b49-bce0-4c64-9123-c9262594ffbf	783	792	1	Non-UK born	No	Unknown	No	No	Female	0	0	0	1	3
ERR2512795	22d04770-e987-4e0f-b421-9a473f34a030	126	123	6	UK born	No	No	No	No	Female	1	0	0	0	3
ERR2512787	221ecf30-3f96-4afa-845e-1f9f0641b3a8	58	54	4	Non-UK born	Unknown	Unknown	Unknown	Unknown	Female	1	0	0	0	3
ERR2512784	220b28a2-ce41-413a-9048-ae5f25a3755e	939	1197	1	Non-UK born	No	No	No	No	Male	1	0	0	0	3
ERR2512779	21cb6fd4-09ba-497d-90dd-2df6c945f992	504	208	1	Non-UK born	No	No	No	No	Female	1	0	0	0	4
ERR2512768	20e15b6b-f8aa-46ce-91f9-fe144c56d910	835	1146	1	UK born	No	Yes	No	No	Male	1	0	0	0	3
ERR2512766	208d5c90-f2ca-459c-a9cd-1ad75889e7d5	491	1128	1	Non-UK born	No	No	No	No	Male	1	0	0	0	3
ERR2512762	2031e0ab-fea3-4ccc-9045-72dbb2236655	143	1158	1	UK born	No	No	No	No	Female	1	0	0	0	3
ERR2512752	1fb55e93-235e-4867-8372-7e3faa909303	478	995	1	Non-UK born	No	No	No	No	Female	1	0	0	0	4
ERR2512744	1f474760-773b-4ae6-8ac5-64ae807ee459	448	617	1	UK born	No	No	No	No	Female	1	0	0	0	4
ERR2512740	1f0fceaa-2d6e-4699-bc49-329927809591	10	469	1	UK born	No	No	Yes	No	Male	1	0	0	0	4
ERR2512727	1d937583-18bf-4fc7-913e-b9ce18758be6	42	67	13	UK born	No	No	No	No	Female	1	0	0	0	3
ERR2512720	1d158617-a94d-4fae-bc59-d7235b837420	802	176	1	Non-UK born	No	No	No	No	Female	1	0	0	0	3
ERR2512715	1c4dfd12-76da-46d8-b227-8f0a93f53040	35	31	2	Non-UK born	No	No	No	No	Female	1	0	0	0	4
ERR2512714	1c30e509-f67a-49d6-904a-7e1999c71b25	100	98	2	Non-UK born	No	No	No	No	Male	0	0	0	1	2
ERR2512704	1b876319-eee9-4d98-a783-a8baef0d45cd	854	865	1	UK born	No	No	No	No	Female	1	0	0	0	4
ERR2512700	1b4798f5-df70-435b-9e42-5404ca038f08	1039	1167	1	Non-UK born	No	No	No	No	Female	1	0	0	0	2
ERR2512699	1b168487-a9e3-4e79-9703-767e769631b7	436	849	1	Non-UK born	No	No	No	No	Male	1	0	0	0	1
ERR2512681	191b031d-c486-4333-9e1f-60237e8bd127	263	1174	1	Non-UK born	No	No	No	No	Male	1	0	0	0	2
ERR2512672	18505731-63e5-450f-ba3c-b93732220154	15	13	57	Non-UK born	No	No	Yes	No	Male	1	0	0	0	4
ERR2512656	168ebd92-2273-4c02-9942-c07108a8a7ae	29	25	3	UK born	Unknown	Unknown	Unknown	Unknown	Male	0	0	0	1	4
ERR2512652	16047fd5-6230-4a74-96b4-4e80efd8134a	535	1239	1	Non-UK born	No	No	No	No	Female	1	0	0	0	4
ERR2512643	155f9734-03a3-4d33-834d-a3412390afb8	305	590	1	Non-UK born	No	No	No	No	Male	1	0	0	0	3
ERR2512638	14d0044a-83e0-477d-9e62-a9db4c1f4058	801	1199	1	Non-UK born	No	No	No	No	Male	0	0	0	1	3
ERR2512635	14ab32b9-e6f4-4a83-8f17-47c72e5a5c1b	614	1188	1	Non-UK born	No	No	No	No	Male	0	0	0	1	2
ERR2512632	147a0ac8-8fcb-469b-862f-b97cdf7d5dc0	24	27	12	UK born	Unknown	Unknown	Unknown	Unknown	Male	1	0	0	0	3
ERR2512624	0d2bc1cf-ff97-46b7-ad1b-f25e6e179078	31	28	2	UK born	No	No	No	No	Male	0	0	0	1	3
ERR2512600	11302d95-b2f4-4937-b494-02bb9e390444	829	1204	1	Non-UK born	No	No	No	No	Female	1	0	0	0	4
ERR2512595	109b3e8b-496d-4f57-8168-204aa627ad30	911	653	1	Non-UK born	No	No	No	No	Male	1	0	0	0	1
ERR2512583	0f408cd2-9699-4bb3-90c1-2a61adb0c709	19	15	21	UK born	Yes	No	No	No	Male	1	0	0	0	4
ERR2512582	0f2d8aad-c410-4d85-aacc-a950830d7261	307	1213	1	Non-UK born	No	No	No	No	Female	1	0	0	0	4
ERR2512580	0efc4df2-d2c1-48a0-a386-fcc6a0268d00	768	237	1	Non-UK born	No	No	No	No	Male	0	0	0	1	3
ERR2512576	0e9d0534-d17b-4834-831d-50ceec916224	10	9	21	UK born	Yes	No	No	No	Female	1	0	0	0	4
ERR2512574	0e62d715-5daf-4db9-b553-e889b77805ad	774	1064	1	Non-UK born	No	No	No	No	Male	1	0	0	0	3
ERR2512572	0e363ac0-7d52-408c-84a7-d4370581a74f	869	1219	1	UK born	No	No	No	No	Male	0	0	0	1	3
ERR2512565	0dcd0463-d0f4-41ce-bb5e-204f9b1c436b	42	83	3	UK born	Yes	No	Yes	No	Male	1	0	0	0	3
ERR2512558	3b3c967f-dab6-441a-bc9c-fc7e8efd5b02	530	438	1	Non-UK born	No	No	No	No	Female	0	0	0	1	3
ERR2512555	0cd640c6-7864-471e-a7a5-8147eab5aadc	792	164	1	Non-UK born	No	No	No	No	Female	0	0	0	1	1
ERR2512552	0cc3b91a-34e7-4f93-9820-fe9ba7cc42fc	794	151	1	Non-UK born	No	No	No	No	Male	0	0	0	1	2
ERR2512548	0c3e30d3-026b-42b4-a273-a34662f524a8	127	124	4	Non-UK born	No	No	No	No	Male	1	0	0	0	4
ERR2512545	0c2a5a20-2a82-49d3-b0a6-12a1866db25f	339	1056	1	Non-UK born	No	No	No	No	Male	0	0	1	0	3
ERR2512536	0ae7fa90-6ead-46da-9706-0918d0ad249e	117	70	2	Non-UK born	No	No	No	No	Male	1	0	0	0	3
ERR2512531	0a1c6e58-6980-4858-8a55-8b59925e0d19	531	1210	1	Non-UK born	No	Unknown	Unknown	Yes	Male	1	0	0	0	4
ERR2512529	09bee3eb-e464-4dac-abdd-1b0d4fb84fd6	10	9	21	UK born	No	No	No	No	Female	1	0	0	0	4
ERR2512528	09b50515-362d-49ac-9b7d-fb12a9c3c013	848	747	1	Non-UK born	No	No	No	No	Male	1	0	0	0	4
ERR2512523	09a0df80-a9a1-40d8-9609-8ff68e8c318f	886	978	1	Non-UK born	No	No	No	No	Male	0	0	0	1	3
ERR2512517	0940537c-1c62-485d-8769-b7e950d55854	894	1228	1	Non-UK born	No	No	No	No	Male	0	0	0	1	4
ERR2512510	08bbe5ba-5a43-4a9f-9d9a-cff02440681b	233	770	1	Non-UK born	No	No	No	No	Male	0	0	0	1	3
ERR2512502	07b20f87-5217-4e4e-ba19-09b052152ab8	1201	719	1	Non-UK born	No	No	No	No	Female	0	0	1	0	4
ERR2512493	148bf242-e08c-4547-a5d8-4fceb375ee8b	799	426	1	Non-UK born	No	No	No	No	Female	1	0	0	0	4
ERR2512490	061164cd-d71a-46a8-8724-71776bdf45fa	1015	227	1	Non-UK born	No	Yes	Unknown	Yes	Male	1	0	0	0	4
ERR2512483	0525a744-63da-46d1-901e-c2a2becee498	10	1254	1	UK born	No	No	No	No	Male	0	0	0	1	4
ERR2512482	0501d5d1-4efb-42e6-8c47-3bc105fa7259	560	1257	1	Non-UK born	No	No	No	No	Female	1	0	0	0	3
ERR2512477	049be717-0aa1-472c-9c15-e44df4bb68a4	688	697	1	Non-UK born	No	No	No	No	Male	1	0	0	0	3
ERR2512466	036a2c0f-38c2-4358-99c6-38922b6aeb3f	251	1263	1	Non-UK born	No	No	No	No	Male	1	0	0	0	3
ERR2512456	02be8c45-dd9e-4e13-ad1e-6fb31f29cdc2	505	1016	1	Non-UK born	No	No	No	No	Male	0	0	1	0	3
ERR2512450	02815ef2-a767-4f79-9274-b1258cbfc081	142	398	1	Non-UK born	No	No	No	No	Male	0	0	0	1	4
ERR2512442	0200c8f0-1fad-434c-b51d-01a07048e3cb	15	13	57	Non-UK born	No	No	No	No	Female	1	0	0	0	4
ERR2512436	01a50e2f-5694-4cfe-98a8-7741aa14aaf8	840	884	1	Non-UK born	No	No	No	No	Female	0	0	0	1	4
ERR2512427	012895e2-574d-4a95-a517-76430e04403b	10	9	21	UK born	No	Yes	Unknown	Yes	Male	1	0	0	0	4
ERR2512422	00d6aac1-6220-4425-8643-1a3164c7a8ed	125	122	2	UK born	No	No	No	No	Male	1	0	0	0	1
ERR2512418	00578919-1e88-4ea1-99af-e71a96b9ebbf	1232	644	1	Non-UK born	No	No	No	No	Male	1	0	0	0	3
ERR2512417	0028fb1a-33a6-47b4-9d3c-6a013bab0638	345	1285	1	Non-UK born	No	No	No	No	Female	1	0	0	0	3
ERR072072	e318b8c0-ad9d-479e-8df2-5d22a414e815	42	67	13	UK born	Yes	Yes	Yes	Yes	Male	1	0	0	0	3
ERR072048	cd52ae03-a926-4ace-9615-0dc4d1710de5	15	13	57	UK born	Unknown	Unknown	Unknown	Unknown	Female	1	0	0	0	4
ERR072047	844bd521-eeb8-41f0-b6a1-d0f967c5edfd	15	13	57	UK born	Yes	No	No	No	Male	1	0	0	0	4
ERR072046	728718b5-ddb0-468f-bd59-df44b7833b50	15	13	57	UK born	No	No	Unknown	No	Male	0	0	0	1	4
ERR072044	628d2dee-4e94-4faa-bc8b-3ca7d805f283	15	13	57	UK born	Yes	Unknown	Yes	Yes	Male	1	0	0	0	4
ERR046965	de97f1c5-d4f1-4bdd-8b8a-96d0b773e05a	126	123	6	UK born	No	No	No	No	Female	1	0	0	0	3
ERR046926	a04a950b-bd98-4e66-ad35-6ed1fdadefd2	15	13	57	Non-UK born	Unknown	Unknown	Unknown	Unknown	Male	0	0	0	1	4
ERR9117675	00ce1750-c100-49ee-9ce7-e121ddaa7b27	864	1157	1	Non-UK born	No	No	No	No	Male	0	0	0	1	4
ERR9117676	0180c7ed-9bac-44cb-ae3d-9d9d59eee7e4	192	573	1	Non-UK born	No	No	No	No	Female	1	0	0	0	4
ERR9117677	02923f52-7140-43a1-a5fd-e75a06d51fdd	999	355	1	Non-UK born	No	No	No	No	Female	1	0	1	0	4
ERR9117678	04076b4b-22e0-4783-ab75-9079a5c4a680	41	37	2	Non-UK born	No	No	No	No	Male	1	0	0	0	4
ERR9117679	0834e033-7ce6-4ee7-ba2b-e6384a269efa	534	724	1	Non-UK born	No	Unknown	No	No	Male	1	1	0	0	2
ERR9117680	0abb2161-f2c5-4967-abd1-6b68cbe2d688	865	443	1	Non-UK born	No	No	No	No	Female	0	0	0	1	3
ERR9117681	0cc10043-4e70-4da5-af9a-94f78a00b408	661	779	1	Non-UK born	No	No	No	No	Male	1	0	0	0	4
ERR9117682	0e20b8f5-2f63-4e29-a235-4b507730f5f8	552	1125	1	Non-UK born	No	No	No	No	Male	1	0	0	0	3
ERR9117683	107fa2a3-323b-4f66-875b-2ab3c3c497a4	386	1258	1	Non-UK born	No	No	No	No	Male	0	0	0	1	3
ERR9117684	10fb2160-48d3-42fe-8607-5c9b6c02a7eb	751	1206	1	UK born	No	No	No	No	Male	0	0	0	1	3
ERR9117685	10fbc830-afdc-44ee-9a2d-7472c7cb4e8f	744	1205	1	Non-UK born	No	No	No	No	Male	0	0	0	1	3
ERR9117686	16c518f8-020f-4865-9eca-644eb96b965b	657	368	1	Non-UK born	No	No	No	No	Male	1	0	0	0	3
ERR9117687	19ca2d1c-6b02-4c4b-ac1c-3d97ab19666f	318	412	1	UK born	No	No	No	No	Female	1	0	0	0	4
ERR9117688	1a7dbbf3-9ad3-4690-aca1-2b5759f0be3b	330	1172	1	Non-UK born	No	No	No	No	Female	0	0	0	1	4
ERR9117690	1b8157b3-f6ca-4085-9c9b-7ff27776ab53	115	114	3	UK born	Yes	No	Yes	Yes	Male	1	0	0	0	4
ERR9117691	1d593c9b-c62f-4149-8ac8-a942b160858f	930	388	1	Non-UK born	No	No	No	No	Male	0	0	0	1	3
ERR9117692	1e86e209-7c35-4cee-9372-2f4e0121baa9	450	1159	1	Non-UK born	No	No	No	No	Male	1	0	0	0	4
ERR9117693	1ebf63c4-eee3-4a9e-8fa0-052e9568c446	1017	206	1	Non-UK born	No	No	No	No	Male	1	0	0	0	3
ERR9117694	2216a641-e451-4773-b792-8d0aa4192b04	763	705	1	Non-UK born	No	No	No	No	Female	1	0	0	0	3
ERR9117695	2227c60a-0f89-453e-a669-0b7bdfe2607b	33	842	1	UK born	Unknown	Unknown	Unknown	Unknown	Female	0	0	0	1	4
ERR9117696	222bbcac-8503-4120-a2f7-554f9dda0a25	1063	1084	1	UK born	No	No	No	No	Female	1	0	0	0	4
ERR9117698	22a7948c-692f-46f1-b5b8-e235cf71ffa8	945	781	1	Non-UK born	No	No	No	No	Male	0	0	0	1	3
ERR9117699	22f7fcbb-9f40-4618-93ab-93daec030a6a	828	693	1	Non-UK born	No	No	No	No	Female	1	0	0	0	4
ERR9117700	234788fd-63dd-4ac1-83f1-b5c0734be5d3	131	129	3	Non-UK born	No	No	No	No	Female	0	0	0	1	1
ERR9117701	24bd2566-8f87-45f6-b7d4-40f1219ae71e	195	1189	1	Non-UK born	Unknown	Unknown	Unknown	Unknown	Male	0	0	0	1	4
ERR9117702	256c3f89-0c11-41ef-87aa-d258932bec06	557	800	1	Non-UK born	No	No	No	No	Female	0	0	0	1	3
ERR9117703	265c6e7c-05cc-4236-b403-c33b9ac5a511	684	749	1	Non-UK born	No	No	No	No	Male	0	0	0	1	3
ERR9117704	278c79b9-c896-4183-89b4-d4b339551fc8	956	1116	1	Non-UK born	No	Yes	No	No	Male	1	0	0	0	4
ERR9117706	288e6489-65b4-415d-9052-26433d45ae4d	49	45	4	UK born	Yes	No	No	Yes	Male	1	0	0	0	4
ERR9117707	2bc86dea-7d4d-421c-b590-bcbfcec769fe	15	13	57	UK born	No	No	No	No	Female	0	0	0	1	4
ERR9117708	2dc17e5d-4c0a-45eb-9a72-00a9675aa100	767	1086	1	Non-UK born	No	No	No	No	Male	1	0	0	0	3
ERR9117709	2ea02634-33b4-4c6a-966a-cd180cee212e	842	1079	1	Non-UK born	No	No	No	No	Male	0	0	0	1	3
ERR9117711	2fe38d5e-266b-47ab-a6a1-f637deccd6c2	134	132	2	Non-UK born	Unknown	Unknown	Unknown	Unknown	Male	0	0	0	1	4
ERR9117712	312e617c-c46c-4cae-8a6a-9772d0f76fbf	291	170	1	Non-UK born	No	No	No	No	Male	0	0	1	0	4
ERR9117713	37e00aeb-d28f-4218-9104-9cf20cace457	15	13	57	UK born	No	No	No	No	Female	1	0	0	0	4
ERR9117714	38897e2c-8301-4fab-8725-020c993887bd	686	365	1	Non-UK born	No	No	No	No	Female	1	0	0	0	3
ERR9117715	38e00624-6d78-4042-850d-3c6391e5f535	1210	838	1	UK born	No	No	No	No	Male	0	0	0	1	4
ERR9117716	3de9b997-0ea1-4a00-b547-5c877b9fe5dd	250	1008	1	Non-UK born	No	No	No	No	Male	0	0	0	1	1
ERR9117717	42cfd205-6d5f-4f9c-9baf-26190a02df99	1124	654	1	UK born	No	No	No	No	Female	1	0	0	0	4
ERR9117719	44db13ff-8ec2-43e3-9588-b605e59bbd48	1022	1135	1	UK born	No	No	No	No	Male	0	0	1	0	1
ERR9117720	465fe76b-c340-458b-b3bc-9b5aafe72586	53	49	2	Non-UK born	No	No	No	No	Male	1	0	0	0	2
ERR9117721	486604b6-5644-4ec6-ae63-b1b78ccb7fed	1224	559	1	Non-UK born	No	No	No	No	Male	1	0	0	0	1
ERR9117722	48f10eda-09d7-4cf8-aca8-53c9377501b3	867	968	1	UK born	No	No	No	No	Female	1	0	0	0	4
ERR9117723	494f5b50-29eb-4d81-9a53-16ca0eb84b79	10	1278	1	UK born	No	No	Unknown	Yes	Male	1	0	0	0	4
ERR9117724	4ae8fb4d-58f1-4f62-bd91-051ab65f8db1	47	106	3	Non-UK born	No	No	No	No	Female	1	0	0	0	3
ERR9117725	4b6a1de4-3ec2-4cbf-b805-5925a0d0bb12	622	663	1	UK born	No	No	Yes	No	Male	1	0	0	0	4
ERR9117727	4ba020e1-3db8-419b-bdfb-29a2bc53a4b5	656	371	1	Non-UK born	Unknown	Unknown	Unknown	Unknown	Female	0	0	0	1	4
ERR9117728	4d090c92-fd9a-4dec-8db0-acf15a6911fd	850	269	1	Non-UK born	Unknown	Unknown	Unknown	Unknown	Male	0	0	0	1	3
ERR9117729	4dd83c66-401a-4aa3-ae27-5655849fb18d	844	146	1	UK born	No	No	No	No	Female	1	0	0	0	3
ERR9117730	53b031f6-8167-4d27-aebf-ebbd5d66d114	30	904	1	UK born	No	No	No	No	Female	1	0	0	0	1
ERR9117731	549080c2-a561-4b41-ba3b-9fba7082501a	508	721	1	Non-UK born	No	No	No	No	Female	0	0	1	0	4
ERR9117732	55336053-5084-4564-9031-50f200ace48f	432	1284	1	Non-UK born	No	No	No	No	Female	1	0	0	0	1
ERR9117733	5555f59a-6e18-4f8c-8de7-8d38cc82aa94	1093	832	1	Non-UK born	No	No	No	No	Female	0	0	0	1	3
ERR9117734	625d54a4-dc1a-4201-a7e7-4e2e3b4140c2	756	802	1	Non-UK born	No	No	No	No	Male	1	0	0	0	1
ERR9117735	63478349-b56e-4889-8d53-3bb28d4193fa	15	13	57	UK born	No	No	No	No	Male	1	0	0	0	4
ERR9117736	63e943ed-d201-4f8c-98e0-a3d44b53b929	667	1243	1	Non-UK born	No	No	No	No	Female	1	0	0	0	4
ERR9117737	63ecc6f6-5308-4ca0-a004-16864f302594	893	200	1	Non-UK born	No	No	No	No	Female	0	0	0	1	4
ERR9117738	65f065fb-103a-42a9-bc31-9a4fa3c920d1	91	88	2	UK born	Unknown	Unknown	Unknown	Unknown	Female	0	0	0	1	1
ERR9117740	6cd16d6b-46e5-4cca-9961-c165816fad0c	636	734	1	Non-UK born	No	No	No	No	Male	1	0	0	0	3
ERR9117741	707acd54-8eca-4c02-a30c-e48aec9fdf31	265	712	1	Non-UK born	No	No	No	No	Male	0	0	0	1	1
ERR9117742	737edab2-89d3-4ec8-8322-fced64f9a766	56	52	3	Non-UK born	No	Unknown	No	No	Female	1	0	0	0	4
ERR9117743	73b8fb71-3fdf-4e9d-9b8e-999c2136843b	21	17	6	UK born	No	No	No	No	Male	0	0	0	1	3
ERR9117744	73ce7433-b6e8-416c-92e5-a317545fee5d	282	772	1	UK born	No	No	No	No	Male	1	0	0	0	1
ERR9117745	7548c8b1-a51f-4948-917a-37a0051b5e93	1099	150	1	Non-UK born	No	No	No	No	Female	0	0	0	1	3
ERR9117746	76d67601-8fd4-42bd-80e1-353a129586dc	474	1121	1	UK born	No	No	No	No	Male	1	0	0	0	4
ERR9117747	78848365-d537-4b18-95ad-3e03dfdfc817	1036	592	1	Non-UK born	No	No	No	No	Male	1	0	0	0	4
ERR9117748	7952f37e-656f-41af-bf54-ffe24b27c497	129	127	2	Non-UK born	No	No	No	No	Male	0	0	0	1	3
ERR9117749	7a37e2f3-4244-4ea5-b9d9-4536b4413e37	543	826	1		Unknown	Unknown	Unknown	Unknown	Female	0	0	0	1	3
ERR9117750	7b19f79d-fc2b-48ea-ab88-e99c4f7d5109	826	493	1	Non-UK born	Unknown	Unknown	Unknown	Unknown	Male	0	0	0	1	4
ERR9117752	7c2ffb1d-4a35-4d32-af18-7e0092cc4130	336	523	1	Non-UK born	No	No	No	No	Male	0	1	0	0	4
ERR9117753	7d4c84af-6927-474d-aad5-c8f7720134e7	42	67	13	Non-UK born	No	No	No	No	Male	0	0	0	1	3
ERR9117754	7ea90fcb-5eb2-468d-9ce4-c5e0154e1b06	57	53	2	UK born	No	No	No	No	Female	1	0	0	0	3
ERR9117755	810cc0e8-d1ad-45f6-984c-2b4dd3654611	363	1237	1	Non-UK born	No	No	No	No	Male	0	0	0	1	3
ERR9117756	81e0e79b-7cb3-4dc7-aca1-5b02edfe658c	257	220	1	Non-UK born	Unknown	No	No	No	Male	0	0	0	1	2
ERR9117757	82ae30e1-af3a-4eb0-86ff-f841c25c57de	132	130	2	UK born	No	No	No	No	Male	1	0	0	0	3
ERR9117758	84c2151d-9797-424b-99c0-149b43d2b9c3	876	966	1	Non-UK born	No	No	No	No	Male	0	0	0	1	3
ERR9117759	85fc6e86-3669-4445-b670-a99172dbf6b6	14	12	3	Non-UK born	Unknown	No	No	No	Male	1	0	0	0	3
ERR9117760	864e4ca4-a27d-4628-804b-54df29816d82	379	243	1	Non-UK born	No	No	No	No	Female	1	0	0	0	4
ERR9117761	87b515bf-b95c-4d52-a588-50714cf7d3de	56	52	3	UK born	No	No	No	No	Male	1	0	0	0	4
ERR9117762	880849b1-faf4-4cc9-a2c9-5c375f28241e	966	253	1	Non-UK born	No	No	No	No	Female	0	0	0	1	4
ERR9117763	88380998-c404-4059-9424-4ee9742f3f52	137	136	2	Non-UK born	No	No	No	No	Male	1	0	0	0	3
ERR9117764	885eb5fe-1eb4-439c-9267-a7495a868c97	15	13	57	UK born	No	No	No	No	Female	1	0	0	0	4
ERR9117765	8cb5ebcb-ed7e-4cd1-943d-511f8e99b8bd	1050	328	1	Non-UK born	No	No	No	No	Male	0	0	0	1	4
ERR9117766	8d7df1cb-4641-4aa0-9598-8431376ccd0b	238	347	1	Non-UK born	No	No	No	No	Male	1	0	0	0	4
ERR9117767	8dfc8c04-a408-4835-a276-9e0a96324eea	1188	1149	1	Non-UK born	No	No	No	No	Male	0	0	0	1	2
ERR9117768	8fa6ae6f-3aed-4796-b928-5b1426d4886e	929	285	1	Non-UK born	Unknown	Unknown	No	No	Female	1	0	0	0	4
ERR9117769	90dc7915-f5ac-4dc1-8d92-bb25da886075	804	228	1	UK born	No	No	No	No	Male	0	0	0	1	4
ERR9117771	922514cf-4fa5-4a03-bdd5-082c6bbbcfcd	15	13	57	UK born	No	No	No	No	Male	1	0	0	0	4
ERR9117772	9279f770-5f46-4dc2-ab7d-92dd6a4d44fc	88	85	2	UK born	No	No	No	No	Male	1	0	0	0	4
ERR9117773	93f0d590-678c-4f3f-b1c6-d70fd9da3c77	14	12	3	Non-UK born	No	No	No	No	Female	1	0	0	0	3
ERR9117774	94228127-dcda-48a3-bef3-570d77fc3062	1094	1110	1	Non-UK born	No	No	No	No	Female	0	0	0	1	1
ERR9117775	94c91b55-0cd6-47ca-95e3-1877882bb9b1	68	65	12	Non-UK born	No	Yes	Unknown	No	Male	1	0	0	0	3
ERR9117777	96c14ae3-a8ab-4c5d-be24-52608eab081d	562	920	1	Non-UK born	No	No	No	No	Female	1	0	0	0	1
ERR9117778	9bf9b01f-b76d-4b9b-8194-18c2c6a72c28	925	1075	1	Non-UK born	No	No	No	No	Female	1	1	0	0	3
ERR9117779	9f34a83f-454e-4ead-9a03-8998a54623cb	486	1097	1	Non-UK born	No	No	No	No	Male	0	0	0	1	3
ERR9117780	9facf825-242d-437d-91d0-6d8a292dbd4e	276	404	1	UK born	Yes	No	No	No	Male	1	0	0	0	4
ERR9117781	9ffed32e-8e5f-416e-baf4-81dcd5bf326d	117	70	2	UK born	No	No	No	No	Male	1	0	0	0	3
ERR9117782	a1dd818d-1241-4de7-9428-6b7e35a4b25d	18	55	3	UK born	No	No	No	No	Female	1	0	0	0	4
ERR9117783	a42eea2d-fcbb-4974-8e5b-4de76135a22b	590	750	1	Non-UK born	No	No	No	No	Female	0	0	0	1	3
ERR9117672	a550bc56-9e58-419d-b115-b60aebf3a0b7	15	13	57	Non-UK born	No	No	No	No	Male	1	0	0	0	4
ERR9117785	abc2719c-f274-46b2-a3cf-8f1b7a341c0c	360	400	1	Non-UK born	No	No	No	No	Female	0	0	0	1	3
ERR9117786	acadb098-7ad3-4e13-902f-8cf8c61d77ca	1131	408	1	Non-UK born	No	No	No	No	Male	0	0	0	1	1
ERR9117787	ad3d59cf-decc-4669-9f38-857768fbc3e3	720	682	1	Non-UK born	No	No	No	No	Female	0	0	0	1	2
ERR9117788	adda06da-c1b1-4772-95ec-e86120be7217	203	292	1	Non-UK born	No	No	No	No	Female	1	0	0	0	3
ERR9117789	af8c3bbe-5ad4-4a6d-b517-b97469a74275	874	953	1	Non-UK born	No	No	No	No	Male	1	0	0	0	4
ERR9117790	afce6b09-c6c5-4eed-b030-ea9eabe39436	1183	958	1	Non-UK born	No	No	No	No	Female	0	0	0	1	1
ERR9117792	b32e45df-2f04-41d4-86b8-17759a981845	690	1085	1	Non-UK born	No	No	No	No	Female	1	0	0	0	1
ERR9117793	b3aa946f-7d4d-4a49-8fc5-15a6a801ee5d	755	431	1	Non-UK born	No	No	No	No	Female	1	0	0	0	3
ERR9117794	b431db6c-1441-4864-8d2b-e475f3230cdc	47	106	3	UK born	No	No	No	No	Female	1	0	0	0	3
ERR9117795	b55dd196-a5c4-4503-b133-1098b159f263	1101	956	1	UK born	No	No	No	No	Male	1	0	0	0	4
ERR9117796	b6113811-887f-4822-a78c-ac550de4a901	1222	1186	1	UK born	No	No	No	No	Male	0	0	0	1	4
ERR9117797	b81ea819-7bff-48d2-9c39-b4b5fdb566b8	711	435	1	Non-UK born	No	No	No	No	Male	1	0	0	0	3
ERR9117798	b87ea7db-45f8-4c1b-a8f8-b43e61a22d78	283	380	1	Non-UK born	Unknown	Unknown	Unknown	Unknown	Female	1	0	0	0	3
ERR9117799	b909696c-0869-4b77-87a7-1ecd9200ad20	67	90	4	UK born	Yes	Yes	Yes	No	Male	1	0	0	0	4
ERR9117801	bac94026-eb03-4f74-a1e6-e17f5416fcfe	669	725	1	Non-UK born	No	No	No	No	Female	0	0	1	0	1
ERR9117802	bafaea47-7de4-458e-b293-404bfc56212c	8	7	3	Non-UK born	No	No	No	No	Male	1	0	0	0	4
ERR9117803	bd469419-9c7a-4caf-b369-35a315a6b1b1	63	61	4	UK born	No	No	No	No	Male	0	0	0	1	3
ERR9117804	be1e54b5-20e3-411f-85e6-b0ee29227a10	83	80	4	Non-UK born	No	No	No	No	Male	0	0	1	0	3
ERR9117805	c0efb403-773d-49cf-a16e-029f0267da15	695	503	1	UK born	No	No	No	No	Female	1	0	0	0	4
ERR9117806	c14b937a-52a2-484c-b006-5697da685475	52	48	2	UK born	Yes	Yes	Yes	Yes	Male	1	0	0	0	4
ERR9117807	c19a5bb8-3895-438c-806b-2de38f72e27e	215	1059	1	Non-UK born	Yes	No	No	No	Male	1	0	0	0	4
ERR9117809	c239ab04-111c-4675-b42d-590e18af5734	766	742	1	Non-UK born	No	No	No	No	Male	0	0	1	0	3
ERR9117810	c5bb5198-1f9e-4fe7-9f93-3bf9be1fbadb	737	390	1	Non-UK born	No	No	No	No	Female	0	0	0	1	1
ERR9117811	c5fd595e-c848-4fed-a89e-44619842ae5e	497	353	1	Non-UK born	Unknown	No	No	No	Male	0	1	0	0	3
ERR9117812	c7b4a6b2-1530-4403-860f-91d36a30dd12	19	15	21	UK born	Yes	No	Yes	No	Male	1	0	0	0	4
ERR9117813	c984154d-3103-4400-ada8-09d0494b7f61	651	1147	1	UK born	No	No	No	No	Female	1	0	0	0	1
ERR9117814	c9868d32-a8e7-40da-a1b3-14e429d09407	991	687	1	Non-UK born	No	No	No	No	Male	1	0	0	0	3
ERR9117815	c9be7a3c-0140-4e56-bf10-ecb99eeb4cf9	484	538	1	Non-UK born	No	No	No	No	Male	0	0	0	1	3
ERR9117816	c9f2cf02-29bb-4c01-bf25-7f8f925161e0	462	1018	1	Non-UK born	Unknown	Unknown	Unknown	Unknown	Female	0	0	0	1	3
ERR9117817	cf72304b-ed08-4da9-b845-684e76e7e117	788	505	1	Non-UK born	No	No	No	No	Male	1	0	0	0	2
ERR9117818	d396967c-346d-4496-8617-0d3a09293b3c	37	33	2	Non-UK born	No	No	No	No	Female	1	0	0	0	1
ERR9117820	d863cc5f-1cbb-4368-b281-ddab872b4c86	665	963	1	Non-UK born	No	No	No	No	Male	0	1	0	0	3
ERR9117821	d88e72ec-e688-4827-8099-c40cc3d63218	773	600	1	Non-UK born	No	No	No	No	Male	0	0	0	1	4
ERR9117822	d9733498-ab35-439d-96a4-bccc83f1d633	32	29	2	Non-UK born	Unknown	Unknown	Unknown	Unknown	Male	0	0	0	1	4
ERR9117823	da5920bd-b839-4067-b9f3-3db65a8fe972	837	882	1	Non-UK born	No	No	No	No	Female	1	0	0	0	1
ERR9117824	dacaa527-c400-45b2-ac78-383baf499464	841	420	1	Non-UK born	No	No	No	No	Male	0	0	0	1	3
ERR9117825	db758ea7-9eae-427e-8d9e-c1d1b439169e	576	1091	1	Non-UK born	No	No	No	No	Male	1	0	0	0	4
ERR9117826	de266b6e-d857-4fed-b073-f2068b528c16	303	877	1	Non-UK born	No	No	No	No	Female	0	0	1	0	3
ERR9117827	df02532a-d6d2-435d-8927-c94efecec10d	909	1225	1	Non-UK born	No	No	No	No	Female	1	0	0	0	1
ERR9117829	e028ddea-f5e0-4e4d-b650-ec68c8493278	950	1058	1	Non-UK born	No	No	No	No	Female	1	0	0	0	2
ERR9117830	e06791e8-cba6-47b2-839f-46317576b81b	42	83	3	Non-UK born	No	No	No	No	Female	1	0	0	0	3
ERR9117831	e12b48d5-9df4-4687-9b68-ddd0abce87da	892	474	1	Non-UK born	No	No	No	No	Female	0	0	0	1	3
ERR9117832	e26a2adc-a73c-440c-8904-dbda221279c6	10	9	21	UK born	No	No	No	No	Female	1	0	0	0	4
ERR9117833	e2db22a6-ede9-4207-a1cc-8ddc37ff7be9	1215	480	1	Non-UK born	No	No	No	No	Female	1	0	0	0	3
ERR9117834	e458ad56-9b93-47a8-b8ef-cb483b639fe8	900	945	1	UK born	No	No	No	No	Female	0	0	0	1	4
ERR9117835	e78d8ed7-c0d4-4ff6-b823-0a90f3ebc33d	1088	1240	1	UK born	No	No	No	No	Male	0	0	0	1	3
ERR9117836	e8c71852-38f3-4245-88f5-185000452e6a	908	1117	1	Non-UK born	No	No	No	No	Male	0	0	0	1	2
ERR9117837	e8f540ba-631b-4fae-8c17-6fdbb89e2679	15	13	57	Non-UK born	Unknown	Unknown	Unknown	Unknown	Male	0	0	0	1	4
ERR9117838	eba7481e-5957-431d-affc-bbe536eadd15	370	1104	1	Non-UK born	No	No	No	No	Female	0	0	0	1	1
ERR9117839	ee9c0eeb-cf12-42d0-92db-213de42c9612	359	394	1	Non-UK born	No	No	No	Unknown	Male	0	0	0	1	3
ERR9117841	ef0acb44-e4d6-41f5-a0f1-56d0202d68af	15	13	57	UK born	Yes	No	No	No	Male	1	0	0	0	4
ERR9117842	f3022a13-42dd-4af5-bbd8-3987a62bfbb0	987	185	1	Non-UK born	No	No	No	No	Male	1	0	0	0	3
ERR9117843	f6682a5e-732d-48e7-972b-7b6b27ab30ae	49	45	4	UK born	Yes	No	Yes	No	Male	1	0	0	0	4
ERR9117844	f703f92b-b09d-4fd3-be0b-1cf1c82f0957	89	86	2	Non-UK born	No	No	No	No	Male	0	1	0	0	3
ERR9117845	f9d04aca-01a1-4f9a-b328-29a70c163c4a	1006	207	1	UK born	Unknown	No	No	No	Male	1	0	0	0	4
ERR9117846	fa526575-7da1-4b01-a88b-9a4c39c78de3	39	35	3	UK born	No	No	No	Yes	Male	1	0	0	0	4
ERR9117847	fa7cb945-5f9d-4fff-8f22-0d9ce5f49242	1019	649	1	Non-UK born	Unknown	No	No	No	Female	1	0	0	0	4
ERR9117848	fb99aa35-bcba-4cac-a298-162dc40e08e3	1141	756	1	Non-UK born	No	No	No	No	Male	1	0	0	0	3
SAMN26038222	00941b49-213b-416a-b2e5-c9a091dae7dc	610	1030	1	Non-UK born	No	No	No	No	Male	0	0	0	1	3
SAMN26038221	00b328ad-5277-4644-9d42-c0439f9ad3c3	1175	1114	1	Non-UK born	No	No	No	Unknown	Female	1	0	0	0	4
SAMN26038220	00f7dc6c-3928-4980-b537-b98fa8911516	169	276	1	Non-UK born	No	No	No	No	Male	0	0	0	1	4
SAMN26038219	01084925-875b-4731-a733-19dfb07bb34e	972	389	1	Non-UK born	No	No	No	No	Female	1	0	0	0	1
SAMN26038218	011055fb-bd4a-4064-918b-05e08d5c9fb1	135	134	2	Non-UK born	No	No	No	No	Male	1	0	0	0	3
SAMN26038217	016dd56a-ad5b-435d-8821-43da2c853f33	54	50	4	Non-UK born	No	No	Unknown	No	Male	1	0	0	0	2
SAMN26038216	017be4e2-e5b5-4bf1-b910-de88e4d8b24d	393	520	1	Non-UK born	Yes	No	No	No	Male	1	0	0	0	3
SAMN26038215	01bdc076-67e0-409a-be8c-72d18d113018	1179	587	1	Non-UK born	No	No	No	No	Female	1	0	0	0	2
SAMN26038214	02565866-a791-4ee9-a3ba-1d3141c92b90	30	26	3	UK born	Unknown	Unknown	Unknown	Unknown	Male	0	0	1	0	1
SAMN26038213	0256ad69-40b7-4830-ad32-0eae1c270430	1147	554	1		Unknown	Unknown	Unknown	Unknown	Female	0	0	0	1	3
SAMN26038212	033ada11-5231-4b87-9a5c-7bdf7e89c17f	275	888	1	Non-UK born	Unknown	Unknown	Unknown	Unknown	Male	1	0	0	0	1
SAMN26038211	03d026a0-7fc4-4466-942e-b08133e13bcb	218	1137	1	Non-UK born	Unknown	Unknown	Unknown	Unknown	Female	0	0	0	1	1
SAMN26038210	040f19b3-10a1-4899-9ff9-9558a7664976	10	58	2	Non-UK born	Unknown	Unknown	Unknown	Unknown	Male	1	0	0	0	4
SAMN26038209	04af7ae1-bd70-4999-8886-e1cd881921be	73	72	3	UK born	No	No	No	No	Female	1	0	0	0	4
SAMN26038208	04ba847a-ac21-4eaf-bce4-7460653bcd8b	595	325	1	Non-UK born	Unknown	Unknown	Unknown	Unknown	Female	0	0	0	1	4
SAMN26038207	04ee0f4a-4c6e-42e4-9715-b7f55f4bdc57	31	28	2	UK born	Unknown	No	Unknown	No	Male	0	0	0	1	3
SAMN26038206	0522d7ba-f4c1-4f09-8334-766a260b3784	1223	1255	1	Non-UK born	No	No	No	No	Female	1	0	0	0	4
SAMN26038205	056bcb27-df34-48d1-94ba-20be5c96f37d	86	82	2	UK born	No	No	No	No	Female	1	0	0	0	3
SAMN26038204	05d49b28-3cb1-4cf8-b167-8299bc72565d	116	115	2	UK born	No	No	No	No	Male	1	0	0	0	4
SAMN26038203	05d8ce40-d821-49b0-a080-b8b4b8020f09	15	13	57	UK born	Unknown	Unknown	Unknown	Unknown	Female	1	0	0	0	4
SAMN26038202	05fd6b43-efbb-4387-9e67-13068f3f5424	717	310	1	UK born	Yes	No	No	No	Male	1	0	0	0	4
SAMN26038201	06b7f41b-ffcd-4276-953d-5494c3d728f5	8	7	3	Non-UK born	No	No	No	No	Male	1	0	0	0	4
SAMN26038200	0877ff71-a32f-41c6-abf9-f062e73f4299	616	634	1	Non-UK born	No	No	No	No	Female	1	0	0	0	3
SAMN26038199	09282541-c7f5-49c0-85f8-2eec7436ff39	390	1005	1	Non-UK born	No	No	No	No	Male	1	0	0	0	4
SAMN26038198	09694195-8a00-4f63-92d5-fef1164bce06	50	46	3	UK born	No	No	No	No	Male	1	0	0	0	3
SAMN26038197	09fac09f-37fd-4af8-93dc-48a531a1f8df	1148	332	1	Non-UK born	No	No	No	No	Male	0	0	0	1	3
SAMN26038196	0b273970-6745-4aaa-ab9a-3f8f6f29ea69	96	94	3	Non-UK born	Unknown	Unknown	Unknown	Unknown	Male	1	0	0	0	1
SAMN26038195	0b297eda-f6dd-419b-bac1-8a4cfc1e5cfd	631	180	1	Non-UK born	Unknown	Unknown	Unknown	Unknown	Male	1	0	0	0	3
SAMN26038194	0b6aef69-84f3-4779-a244-e91e51ae38b4	194	1065	1	Non-UK born	No	No	No	No	Female	0	0	0	1	3
SAMN26038193	0bbb816b-3691-409f-8406-df3ec830e93d	553	1017	1	Non-UK born	No	No	No	No	Female	1	0	0	0	4
SAMN26038192	0c05f818-9fe8-467e-b96b-38caf8dca9a8	279	858	1	UK born	No	No	No	No	Female	0	0	0	1	3
SAMN26038191	0c330111-2920-498b-8158-e4efef2747cc	639	522	1	Non-UK born	No	No	No	No	Female	1	0	0	0	1
SAMN26038190	0c60bdd6-f850-434b-92c8-bec8e5e521c3	816	909	1	Non-UK born	No	No	No	No	Female	1	0	0	0	4
SAMN26038189	0c62a08b-fb40-4f3e-bcba-1541ccee78c9	947	1227	1	Non-UK born	Unknown	Unknown	Unknown	Unknown	Female	0	0	0	1	3
SAMN26038188	0c8e784e-d8e5-4ee0-9f98-baedb0419d45	944	194	1	Non-UK born	No	No	No	No	Male	1	0	0	0	1
SAMN26038187	0cd12100-811d-4852-b272-e7a271716a40	106	104	3	UK born	No	Unknown	No	No	Male	0	0	0	1	4
SAMN26038186	0d0295f2-2049-4832-9b6d-dda735105bbb	323	701	1	Non-UK born	No	No	No	No	Male	1	0	0	0	3
SAMN26038185	0d194403-552b-499d-9a35-93f4635ef3ac	60	57	3	Non-UK born	Unknown	Unknown	Unknown	Unknown	Female	1	0	0	0	4
SAMN26038184	0d9f88a7-9ad9-4330-bd4d-ee0e52be223f	120	118	4	Non-UK born	Unknown	Unknown	Unknown	Unknown	Female	1	0	1	0	1
SAMN26038183	0e7b5320-a332-44a6-8607-656601de9ab2	126	123	6	UK born	Unknown	Unknown	Unknown	Unknown	Male	1	0	0	0	3
SAMN26038182	0ea692f5-5a2a-48f3-8eeb-d0ac946ee9fc	771	385	1	Non-UK born	No	No	No	No	Female	0	0	0	1	4
SAMN26038181	0ea783cc-2939-462c-83a5-180c2435c5bb	106	104	3	Non-UK born	No	No	No	No	Male	1	0	0	0	4
SAMN26038180	0f53e2e9-b115-4bfb-8dca-133852e958e3	213	417	1	Non-UK born	No	No	No	No	Female	1	0	0	0	3
SAMN26038179	0f5a35c8-8588-45ef-aa79-943aaf9fdb87	389	685	1	Non-UK born	No	No	No	No	Male	1	0	0	0	4
SAMN26038178	0fa23bf9-7595-4f72-93fe-3abbd83c9d29	808	1211	1	Non-UK born	Unknown	Unknown	Unknown	Unknown	Male	0	0	0	1	4
SAMN26038177	1078adb3-19da-45cc-b7c3-36230bf461fa	77	76	2	Non-UK born	No	No	No	No	Male	1	0	0	0	4
SAMN26038176	10a7f4c5-5178-4522-8f26-3a4e593b2672	99	97	3	Non-UK born	No	No	No	No	Female	1	0	0	0	3
SAMN26038175	11753d6e-9834-4689-a292-6abfc0da79bb	149	1276	1	Non-UK born	No	No	No	No	Female	0	0	0	1	3
SAMN26038174	1192dc89-1edd-4224-b3d6-de58b9029288	1138	478	1	Non-UK born	No	No	No	No	Male	0	0	1	0	1
SAMN26038173	11b06214-ae9b-435a-b3b2-d329162ff486	315	534	1	Non-UK born	No	No	No	No	Male	1	0	0	0	4
SAMN26038172	11c1853c-d847-4979-975b-f2786c612e30	1119	1200	1	Non-UK born	No	No	No	Yes	Male	0	0	0	1	3
SAMN26038171	11fbad43-a4e3-4d5d-b72e-c131e27a9612	130	128	2	Non-UK born	No	No	No	No	Male	0	0	0	1	3
SAMN26038170	12403369-0853-40b9-bef3-e840d8e3169b	786	1173	1	Non-UK born	No	No	No	No	Male	0	0	0	1	4
SAMN26038169	129bd93e-0193-4d7e-a66c-b675d308a54a	989	565	1	Non-UK born	No	No	No	No	Female	1	0	0	0	3
SAMN26038168	130cff75-6c17-4273-a48c-3d491f0cb61b	572	1089	1	Non-UK born	No	No	No	No	Female	0	0	0	1	4
SAMN26038167	134ff381-6e1d-405b-a807-57dc05db7d65	10	9	21	UK born	No	Yes	Unknown	Unknown	Male	1	0	0	0	4
SAMN26038166	139d5285-ef19-4114-acb1-391f21aec68d	294	813	1	Non-UK born	Unknown	Unknown	Unknown	Unknown	Male	1	0	0	0	4
SAMN26038165	13d241cf-22df-4331-8c6b-8ef1fe689efe	1234	1192	1	Non-UK born	No	No	No	No	Male	1	0	0	0	3
SAMN26038164	13f0c268-5d69-4412-a1ba-701b74948eff	352	411	1	Non-UK born	No	No	No	No	Male	1	0	0	0	3
SAMN26038163	14474c3e-562e-46e3-a14e-4a2a9fdac347	1221	613	1	Non-UK born	No	No	No	No	Male	1	0	0	0	1
SAMN26038162	1479d560-11b8-41a8-adf7-008b66a62649	598	188	1	Non-UK born	Unknown	Unknown	Unknown	Unknown	Male	0	0	0	1	3
SAMN26038161	16065c15-5298-48fd-a299-ef6e5da69498	104	102	2	UK born	No	No	No	No	Male	1	0	0	0	3
SAMN26038160	1609edf6-757b-4d6e-9fcc-9d9ada866a58	42	67	13	UK born	No	No	Yes	No	Male	1	0	0	0	3
SAMN26038159	16116e09-bf8f-4e8d-a46e-c8814dbafdc9	15	13	57	UK born	No	No	No	No	Male	1	0	0	0	4
SAMN26038158	17851781-599f-420b-99c2-975624b8ad3a	40	36	2	Non-UK born	Unknown	Unknown	Unknown	Unknown	Male	0	0	1	0	4
SAMN26038157	18180e97-15ca-4f57-b44a-d50f4336b89f	871	755	1	Non-UK born	No	No	No	No	Female	1	0	0	0	3
SAMN26038156	18bd13c5-27cb-4010-8762-e16ec25c3ad6	146	671	1	Non-UK born	Unknown	No	No	No	Male	0	0	0	1	4
SAMN26038155	18ea16a4-5715-4b93-9617-fdb87b0c6956	221	798	1	UK born	No	No	No	No	Male	0	0	0	1	4
SAMN26038154	18f4964d-739e-4a99-80ef-47bb648be537	1080	986	1	Non-UK born	No	No	No	No	Female	0	0	0	1	3
SAMN26038153	194ac0b5-9918-4ab8-8193-17bed45053a7	637	236	1	Non-UK born	No	No	No	No	Female	0	0	0	1	1
SAMN26038152	19983220-1bef-4f0a-89c1-a319db4460d9	231	1178	1	Non-UK born	No	No	No	No	Male	1	0	0	0	1
SAMN26038151	19f6134a-91a1-4326-af3c-f8bd4aa064c6	638	193	1	Non-UK born	No	No	No	No	Male	0	0	1	0	3
SAMN26038150	1a05e328-9970-479c-96a3-dbc50471f8eb	689	598	1	Non-UK born	Unknown	Unknown	Unknown	Unknown	Female	1	0	0	0	3
SAMN26038149	1a46307a-43d7-4eac-ab5a-5984b9c0a1c0	312	148	1	UK born	No	No	No	No	Female	0	0	0	1	4
SAMN26038148	1a9344fe-5a59-4e4f-80fd-ef5b9b93e9cf	172	396	1	UK born	No	No	Unknown	No	Female	0	0	0	1	4
SAMN26038147	1aaedcb8-0721-405d-9f77-98dd1ab05559	485	1170	1	Non-UK born	No	No	No	No	Female	1	0	0	0	3
SAMN26038146	1abd51ab-c773-4f25-baef-84e2d9426107	348	541	1	Non-UK born	No	No	No	No	Male	1	0	0	0	1
SAMN26038145	1b8ec155-101b-4796-857d-2d627605bb6e	1008	825	1	Non-UK born	No	No	No	No	Male	1	0	0	0	4
SAMN26038144	1c59827e-a80b-47e4-af83-95140ed703ce	800	778	1	Non-UK born	No	No	No	No	Male	1	0	0	0	3
SAMN26038143	1c7a2735-6e45-4096-99ff-220c2f725494	604	599	1	Non-UK born	Unknown	Unknown	Unknown	Unknown	Male	1	0	0	0	3
SAMN26038142	1c8ba421-dd94-4267-b34c-a7558e8de442	15	13	57	UK born	No	No	No	No	Male	0	0	1	0	4
SAMN26038141	1e395dc3-1966-4b64-83ad-d439de1c1264	1058	1025	1	UK born	No	No	No	No	Male	1	0	0	0	4
SAMN26038140	1ebdc8ed-1d83-4fb3-a366-9ef9b4cd2ccb	558	225	1	UK born	Unknown	Unknown	Unknown	Unknown	Female	0	0	0	1	4
SAMN26038139	1ed5c56e-74b3-4fae-805e-89c63d39d09a	86	82	2	Non-UK born	Unknown	Unknown	Unknown	Unknown	Female	1	0	0	0	3
SAMN26038138	1f66fab7-b46b-46d1-80a6-34966ca194ee	190	1102	1	Non-UK born	No	No	No	No	Female	1	0	0	0	4
SAMN26038137	1f6d86c8-3f10-439a-aa28-ba2086622d26	533	941	1	Non-UK born	No	No	No	No	Male	1	0	0	0	2
SAMN26038136	1fa0cc2c-afc9-4a09-b645-a9774f4eda27	519	771	1	Non-UK born	No	No	No	Unknown	Male	0	0	0	1	1
SAMN26038135	201a1814-54a8-4655-ae8b-d910465b82d1	21	17	6	UK born	No	No	No	No	Female	1	0	0	0	3
SAMN26038134	2081b839-cf9b-4a77-9143-d14bf8e98915	353	429	1	Non-UK born	No	No	No	No	Female	1	0	0	0	3
SAMN26038133	208d83c5-7822-4145-b359-31d05e0449ef	92	89	3		No	No	No	No	Female	1	0	0	0	1
SAMN26038132	227868c0-4708-4be7-984c-b123a1906def	60	57	3	UK born	No	No	No	No	Female	1	0	0	0	4
SAMN26038131	23408a61-e8d4-4bb3-b663-4a74671454a3	877	748	1	Non-UK born	No	No	No	No	Female	1	0	0	0	4
SAMN26038130	237d019d-f377-4d12-b8c3-88a4b943a4cf	995	1171	1	Non-UK born	No	No	No	No	Female	0	0	0	1	3
SAMN26038129	23a2ed56-36d4-4d53-bd8e-8fa536d45818	81	79	2	Non-UK born	No	No	No	No	Male	1	0	0	0	4
SAMN26038128	24259943-f756-4338-b0ea-5085b5da6335	225	630	1	Non-UK born	Unknown	Unknown	Unknown	Unknown	Male	1	0	0	0	4
SAMN26038127	242adba3-de89-4289-943b-bfd2ba834d63	713	1029	1	Non-UK born	Unknown	Unknown	Unknown	Unknown	Female	1	0	0	0	4
SAMN26038126	247a1fba-d076-4c82-8362-89708313d327	493	1269	1	Non-UK born	Unknown	Unknown	No	No	Female	1	0	0	0	2
SAMN26038125	248978eb-f894-40f9-ae87-ae84b7cb5873	76	75	2	Non-UK born	No	No	No	No	Female	1	0	0	0	3
SAMN26038124	249c85cb-4039-4c2b-b35e-8911a0220f3d	1046	195	1	Non-UK born	No	No	No	No	Male	1	0	0	0	3
SAMN26038123	251ec941-bba1-4111-8aa1-f92c7416826b	133	1250	1	UK born	No	No	No	No	Female	1	0	0	0	4
SAMN26038122	256ba519-6b85-4e20-9c67-d23903d62876	319	1127	1	Non-UK born	No	No	No	No	Female	1	0	0	0	3
SAMN26038121	269d77f8-c0d0-4373-9a59-df698d700147	19	15	21	UK born	No	No	No	No	Male	1	0	0	0	4
SAMN26038120	2711a5ff-2451-4be1-9ca6-32d0d61248fa	229	570	1	Non-UK born	No	No	No	No	Male	0	0	0	1	1
SAMN26038119	2752226b-f710-4b93-9965-12dfe279cd42	540	1270	1	Non-UK born	Unknown	Unknown	Unknown	Unknown	Female	1	0	0	0	4
SAMN26038118	28289f97-0413-459a-8376-64694d916ce2	1110	537	1	Non-UK born	No	No	No	No	Male	0	0	0	1	3
SAMN26038117	28459cc5-dc38-4d60-8799-6fad019aec97	395	675	1	Non-UK born	Unknown	Unknown	Unknown	Unknown	Male	1	0	0	0	1
SAMN26038116	286c8b14-cabb-448e-b6ff-ebec9b9e300a	193	1113	1	Non-UK born	No	Unknown	No	No	Male	0	0	0	1	4
SAMN26038115	2916674b-5e65-471b-8a65-1a953acfd611	498	367	1	Non-UK born	No	No	No	Unknown	Female	1	0	0	0	4
SAMN26038114	2996926d-9df1-4ca1-b474-8464af388611	790	819	1	Non-UK born	No	No	No	No	Female	0	0	0	1	3
SAMN26038113	29a7737f-2298-4e57-bb0e-8678c84bedd8	143	142	4	Non-UK born	Yes	Yes	No	No	Male	0	1	0	0	3
SAMN26038112	29da5c56-6b39-4e28-b16d-72acc354246f	821	1107	1	Non-UK born	No	No	No	No	Male	1	0	0	0	3
SAMN26038111	2a60331c-14a7-4f89-985f-8abe11386f65	376	1139	1	UK born	No	No	No	No	Female	1	0	0	0	4
SAMN26038110	2a6b1853-1c36-4c7d-9663-0a5c63e85ae8	49	45	4	UK born	Yes	Unknown	Yes	No	Male	1	0	0	0	4
SAMN26038109	2a6cb0aa-c9d3-44ed-b53d-2d035fefe928	548	1105	1	Non-UK born	No	No	No	No	Male	1	0	0	0	3
SAMN26038108	2b17270b-ecc8-4720-9325-e165780fa149	823	302	1	UK born	No	No	No	No	Female	1	0	0	0	1
SAMN26038107	2b64d9af-9379-4f24-b1b4-6c5f55a0dde3	334	827	1	Non-UK born	No	No	No	No	Male	1	0	0	0	4
SAMN26038106	2beab6b1-8920-43f7-89b2-2534d65b40b9	964	358	1	UK born	No	No	No	No	Male	1	0	0	0	3
SAMN26038105	2c841487-c90c-4bc4-825b-3696b402368c	1120	1096	1	Non-UK born	No	No	No	No	Male	1	0	0	0	4
SAMN26038104	2ca65280-4280-4896-b805-5dae2b0d0246	643	919	1	Non-UK born	Unknown	Unknown	Unknown	Unknown	Female	1	0	0	0	4
SAMN26038103	2cf3041f-b08b-41cf-8a97-9bd5360fd6cf	42	1094	1	UK born	Unknown	Unknown	Unknown	Unknown	Male	1	0	0	0	3
SAMN26038102	2cfd9195-9bc8-4185-994c-af624fa4427f	42	67	13	UK born	Unknown	Unknown	Unknown	Unknown	Female	1	0	0	0	3
SAMN26038101	2d01a6de-3fb9-45bb-af87-761b43c0fe04	397	496	1	Non-UK born	No	No	No	No	Male	1	0	0	0	3
SAMN26038100	2d527e8e-3296-4cac-9f56-3ff5d5a2c8e6	54	50	4	Non-UK born	No	No	No	No	Male	0	0	0	1	2
SAMN26038099	2d71e116-1b1d-46e6-86d7-6c82ac3dced8	143	143	2	UK born	No	No	No	No	Female	0	0	0	1	3
SAMN26038098	2d7d3d4d-d8a2-4ab8-864e-c491d9854f36	118	116	2	UK born	Unknown	Unknown	Unknown	Unknown	Male	1	0	0	0	2
SAMN26038097	2d8368da-80db-4fac-afed-bc156d6a4348	314	533	1	Non-UK born	Unknown	No	No	No	Female	1	0	0	0	3
SAMN26038096	2da04c3e-6057-46cf-8bbb-4e96a8d6e735	62	60	4	Non-UK born	No	No	No	No	Male	1	0	0	0	3
SAMN26038095	2df38edb-592f-4745-bdd0-98eb98f6012b	77	76	2	UK born	Unknown	Unknown	Unknown	Unknown	Male	0	0	0	1	4
SAMN26038094	2df9a16d-a32d-436c-a1e1-a61a5cd553b1	36	32	4	Non-UK born	No	No	No	No	Female	1	0	0	0	4
SAMN26038093	2e08726f-b414-4696-bbdf-d243bdd44d2a	141	141	2	Non-UK born	No	No	No	No	Male	1	0	0	0	3
SAMN26038092	2e20da5d-6076-45c3-93cf-423a439a6dbd	810	1081	1	UK born	No	No	No	No	Male	1	0	0	0	4
SAMN26038091	2e38cafc-4867-4bc0-a43a-47e6b8aeea3f	50	46	3	UK born	No	No	No	No	Female	1	0	0	0	3
SAMN26038090	2e72c85e-b773-4053-911b-dd5e994d2be7	15	13	57	UK born	Unknown	Unknown	Unknown	Unknown	Male	1	0	0	0	4
SAMN26038089	2f8fd559-89ee-49cf-8e85-f2e3ca66e987	107	105	2	UK born	No	No	No	No	Male	1	0	0	0	3
SAMN26038088	3046280a-f825-4e74-9024-215791a30fcb	822	1274	1		No	No	Unknown	No	Female	1	0	0	0	3
SAMN26038087	30dab7bb-acdd-4be7-896c-a79b32c0783a	235	1164	1	Non-UK born	Unknown	Unknown	Unknown	Unknown	Male	0	0	0	1	3
SAMN26038086	30ebf4eb-92aa-434d-9cab-57a2689fbcf3	1024	1070	1	Non-UK born	Unknown	Unknown	Unknown	Unknown	Female	1	0	0	0	3
SAMN26038085	31027018-6919-4136-8d04-df139abca314	994	1019	1	Non-UK born	Unknown	Unknown	Unknown	Unknown	Female	1	0	0	0	3
SAMN26038084	312f3b99-f296-4dd8-af2d-668f0e0e91a4	1213	215	1	Non-UK born	No	No	No	No	Male	0	0	0	1	4
SAMN26038083	316a630e-92b0-485d-b32a-d3590a2e800e	1152	1090	1	UK born	No	No	No	No	Male	1	0	0	0	4
SAMN26038082	3201e9a5-de2d-4348-af4c-ae747167c0c7	158	291	1	UK born	No	No	No	No	Male	1	0	0	0	4
SAMN26038081	32a6e2ff-b84d-499c-bc4d-093a60534806	187	1187	1	Non-UK born	No	No	No	No	Male	1	0	1	0	3
SAMN26038080	32a9ee0d-e0ab-4fd9-b3b7-7c2c3a81144a	857	1057	1	UK born	No	No	No	No	Male	1	0	0	0	1
SAMN26038079	32b3459f-0f15-4c77-b5be-0fe7855e0400	970	177	1	Non-UK born	No	No	No	No	Male	0	0	0	1	1
SAMN26038078	335f04e2-ccad-45d4-8bc5-8562947ce8f8	855	1231	1	UK born	No	No	No	No	Female	0	0	0	1	4
SAMN26038077	34cf64cd-cf40-4ec7-8d8c-27eda7d623e1	547	504	1	Non-UK born	No	No	No	No	Female	1	0	0	0	3
SAMN26038076	34da68f4-4ad3-4200-a732-177764f5fa1c	99	97	3	Non-UK born	No	No	No	No	Male	0	0	0	1	3
SAMN26038075	350804f7-6632-4f2d-974c-0c8802081984	38	34	3	Non-UK born	No	No	No	No	Female	1	0	0	0	4
SAMN26038074	352ee10f-1565-4444-8fa8-d88d8365ef9f	549	723	1	Non-UK born	No	No	No	No	Female	0	0	0	1	4
SAMN26038073	354b70ff-c910-48e2-8d76-a663864815c3	246	458	1	Non-UK born	No	No	No	No	Female	0	0	0	1	2
SAMN26038072	355b39ce-9c97-45aa-8b57-cc5387f8849f	698	299	1	Non-UK born	No	No	No	No	Male	1	0	0	0	3
SAMN26038071	35a851fe-0e2d-4519-8245-63045ba10ce5	513	217	1	Non-UK born	No	No	No	No	Male	1	0	0	0	4
SAMN26038070	35c8bf01-1a62-456a-b682-64b8a771b506	292	1046	1	Non-UK born	No	No	No	No	Female	0	0	0	1	3
SAMN26038069	35e98996-957b-438d-884f-b81e65c4b1df	585	881	1	Non-UK born	No	No	No	No	Female	0	0	1	0	4
SAMN26038068	3679d103-4a9c-47c9-b1fc-34571baf9491	671	619	1	Non-UK born	No	No	No	No	Female	0	0	0	1	3
SAMN26038067	36955b46-5ce1-41f3-bc85-47a787af8de0	69	66	2	Non-UK born	No	No	No	No	Male	0	0	1	0	3
SAMN26038066	36b5dc79-49b8-43e2-89d6-94b8713a4e42	214	414	1	Non-UK born	Unknown	Unknown	Unknown	Unknown	Female	1	0	0	0	3
SAMN26038065	36da810b-86d8-467a-a152-22bf0542cc85	873	873	1	Non-UK born	No	No	No	No	Male	1	0	0	0	4
SAMN26038064	375c9229-0de0-4ffa-90ab-41d8c3ce8b23	108	107	2	UK born	No	No	No	No	Male	1	0	0	0	4
SAMN26038063	3771975f-c0ed-42a7-b515-f20e528b1c1a	78	378	1	UK born	Yes	No	Yes	No	Male	0	0	0	1	3
SAMN26038062	37bdca32-0526-4c17-80d1-57bc05f92a01	85	81	2	Non-UK born	Unknown	Unknown	Unknown	Unknown	Male	1	0	0	0	1
SAMN26038061	37e6bed3-fd15-4b9d-91f5-4662f1f2d719	73	72	3	UK born	No	No	No	No	Female	1	0	0	0	4
SAMN26038060	3885c403-7999-416c-968b-27554657e590	1202	1001	1	Non-UK born	No	No	No	No	Male	1	0	0	0	3
SAMN26038059	389ed96f-7649-45d3-9a62-20f7f453079c	38	34	3	UK born	No	No	No	No	Male	1	0	0	0	4
SAMN26038058	38ade6b8-2a9a-4dc5-a712-5115a2af14db	1209	167	1	Non-UK born	No	No	No	No	Male	1	0	0	0	2
SAMN26038057	38f4bf0f-0737-4ac8-a6cd-48df6652c993	108	107	2	Non-UK born	No	No	No	No	Female	1	0	0	0	4
SAMN26038056	39217d8e-d957-4f56-bd29-052037b76192	986	867	1	Non-UK born	No	No	No	No	Female	1	0	0	0	3
SAMN26038055	3953835c-b47e-4c72-bf93-0823f08f9229	16	14	2	UK born	No	No	No	No	Female	0	0	0	1	4
SAMN26038054	395dd49e-3159-4ee1-addf-96acb583ca38	569	1033	1	Non-UK born	No	No	No	No	Male	0	0	1	0	1
SAMN26038053	397d59ac-cca4-4e06-8589-70133bd51e9b	1228	831	1	Non-UK born	No	No	No	No	Male	0	0	0	1	4
SAMN26038052	3991de77-98c3-41cf-84ad-fbaf7853e2ca	1230	298	1	Non-UK born	No	No	No	No	Male	1	0	0	0	3
SAMN26038051	3a41a97e-0e28-4db5-b5df-f53934bec6db	343	1141	1	Non-UK born	No	No	No	No	Male	1	0	0	0	3
SAMN26038050	3ae3d821-036a-4d44-8609-e92d0e03a018	15	13	57	Non-UK born	No	No	No	No	Male	1	0	0	0	4
SAMN26038049	3aee4c35-d6a9-484d-bd3a-f5c33a019214	281	833	1	UK born	No	No	No	No	Female	1	0	0	0	4
SAMN26038048	3b2380d3-65ed-4ee6-8ef4-99424f3afb50	55	51	2	Non-UK born	No	No	No	No	Female	0	0	0	1	4
SAMN26038047	3c0c3fb7-7ab8-43fc-b50e-808a7af09660	539	901	1	Non-UK born	No	Unknown	Unknown	No	Male	0	0	1	0	1
SAMN26038046	3c195fcd-e52d-4dbc-beb4-4a1a4dc6686b	971	603	1	Non-UK born	Unknown	Unknown	Unknown	Unknown	Female	0	0	0	1	1
SAMN26038045	3ccfb2e0-5a38-4d60-a590-9cef90d7e53e	705	1010	1	Non-UK born	No	No	No	No	Female	1	0	0	0	1
SAMN26038044	3d6f73ee-95bb-4bdb-a8af-3dafd9db4032	387	835	1	Non-UK born	Unknown	Unknown	Unknown	Unknown	Male	0	0	0	1	1
SAMN26038043	3d9a11ad-a017-46e6-b2e2-0e57c329a295	152	512	1	Non-UK born	Unknown	Unknown	Unknown	Unknown	Female	0	0	0	1	1
SAMN26038042	3e0bd005-66cd-47f0-a7e9-e452a6751295	729	1007	1	Non-UK born	No	No	No	No	Male	1	0	0	0	4
SAMN26038041	3e1ffc2a-7b72-4be5-89d2-678cf48b37d0	805	732	1	Non-UK born	Unknown	Unknown	Unknown	Unknown	Female	0	0	0	1	4
SAMN26038040	3f520610-db0f-4857-a8d6-0d47184c1507	1161	395	1	UK born	No	Yes	No	No	Female	1	0	0	0	4
SAMN26038039	3f77a12a-049c-4e15-a09c-8b0b869e7cc5	1218	370	1	Non-UK born	Unknown	Unknown	Unknown	Unknown	Male	0	0	0	1	1
SAMN26038038	3fb2b18b-cbbf-4856-a6a1-67d98719f1b2	954	821	1	Non-UK born	No	No	No	No	Male	1	0	0	0	4
SAMN26038037	404239a2-d63e-4131-aaf8-f6f17e590754	9	8	2	Non-UK born	No	No	No	No	Female	0	0	1	0	3
SAMN26038036	4101cd8d-1464-4837-9fce-ab3e38898bac	42	286	1	UK born	No	No	No	No	Female	1	0	0	0	3
SAMN26038035	410279bf-9113-4f7e-a26a-3c8e158ae716	316	853	1	UK born	No	No	No	No	Female	1	0	0	0	4
SAMN26038034	419cdb15-c2d7-4276-b0ff-2f34e4ea8907	1012	352	1	Non-UK born	No	No	No	No	Male	0	0	0	1	3
SAMN26038033	41aee58a-4963-47c7-a3c6-78ecfd8f8cf1	961	669	1	Non-UK born	No	No	No	No	Male	0	0	1	0	3
SAMN26038032	41c518a4-0100-41cc-ad96-48a78810cc3a	1143	841	1	Non-UK born	Unknown	Unknown	Unknown	Unknown	Female	0	0	0	1	4
SAMN26038031	42192ea0-15bb-44b9-b1f6-f8a024f2163b	180	479	1	Non-UK born	No	No	No	No	Male	1	0	0	0	3
SAMN26038030	423168b6-3954-4d7f-bb9b-600d785681f0	126	123	6	Non-UK born	No	No	No	No	Female	1	0	0	0	3
SAMN26038029	423983e6-d982-454a-9977-6930feb5817b	951	999	1	UK born	Unknown	Unknown	Unknown	Unknown	Male	1	0	0	0	4
SAMN26038028	42899b69-406c-4c14-a3ee-86664ce041de	697	317	1	UK born	No	No	No	No	Female	1	0	0	0	4
SAMN26038027	429263e5-1c2c-47a7-a2c5-4523c86fd8fb	714	982	1	Non-UK born	No	No	No	No	Female	1	0	0	0	3
SAMN26038026	42b582b0-adc2-4863-ba45-3e0dd9953395	321	277	1	Non-UK born	Unknown	Unknown	Unknown	Unknown	Female	1	0	0	0	3
SAMN26038025	4370947a-d317-421c-a93a-a92d5f54b681	23	19	3	UK born	No	Yes	No	No	Male	1	0	0	0	3
SAMN26038024	43cc9aa3-3e6f-4528-bdf1-cf4f78edf9df	22	18	4	UK born	No	No	No	No	Male	1	0	0	0	3
SAMN26038023	443d97cb-8260-424a-83f3-18e7ceacaad0	12	513	1	Non-UK born	No	No	No	No	Male	0	0	0	1	4
SAMN26038022	44b29e2c-1d62-4d76-b2d3-644ef730596d	430	515	1	Non-UK born	Unknown	Unknown	Unknown	Unknown	Male	1	0	0	0	4
SAMN26038021	44c942dc-b2ab-44a2-b7d5-5619a2c98dd5	22	18	4	UK born	No	No	No	No	Male	1	0	0	0	3
SAMN26038020	451be487-82de-4557-a91c-73168a7b48e7	1173	1000	1	Non-UK born	No	No	No	No	Male	0	0	0	1	3
SAMN26038019	45a80c67-1f3e-4032-8fce-e1dc91a062e3	216	1151	1	Non-UK born	No	No	No	No	Female	0	0	0	1	1
SAMN26038018	45b6865a-14e1-4459-91b3-d123dd310c96	1206	402	1	Non-UK born	No	No	No	No	Male	1	0	0	0	1
SAMN26038017	45ec6a19-b354-4228-aca4-643914feac84	1169	1045	1	Non-UK born	No	No	No	No	Male	1	0	0	0	1
SAMN26038016	45f9ee44-f12d-4f3e-ad4d-337dcb9f792d	542	560	1	Non-UK born	Unknown	Unknown	Unknown	Unknown	Female	1	0	0	0	3
SAMN26038015	4625c965-3d79-4f20-84e0-23298c4bba31	388	767	1	Non-UK born	No	No	No	No	Female	0	0	0	1	1
SAMN26038014	46deee16-9770-4348-a651-4c2b7d5d1257	173	883	1	Non-UK born	No	No	No	No	Female	0	0	1	0	1
SAMN26038013	46f137a9-67cf-4437-a698-5e1a9c2fc221	1164	943	1	Non-UK born	No	No	No	No	Female	1	0	1	0	4
SAMN26038012	46f23348-d7eb-49e1-bdde-1ee722fe2b43	183	751	1	Non-UK born	Unknown	Unknown	Unknown	Unknown	Female	0	0	1	0	1
SAMN26038011	4716713f-e809-46dd-92a0-11e263f563e9	1162	1130	1	Non-UK born	No	No	No	No	Female	1	0	1	0	4
SAMN26038010	47b725e7-3f62-422c-bee6-ca0f175d859a	26	22	6	Non-UK born	Unknown	Unknown	Unknown	Unknown	Female	1	0	0	0	3
SAMN26038009	485d9971-6244-4fa5-a30b-a1b2cc00162a	708	722	1	Non-UK born	No	No	No	No	Female	1	0	0	0	2
SAMN26038008	48611c59-1ac7-4c91-885e-39d1a07ce3b3	140	140	2	UK born	No	No	No	No	Male	0	0	0	1	3
SAMN26038007	48c392ce-3b44-4002-b147-93732ec59a94	952	763	1	Non-UK born	No	No	No	No	Male	1	0	0	0	3
SAMN26038006	48f3eecf-2e39-47c0-a3f8-0f6f332878c7	10	9	21	UK born	No	Yes	No	No	Male	1	0	0	0	4
SAMN26038005	490be397-c11f-4aff-8d63-81b74fbce262	489	1067	1	Non-UK born	No	No	No	No	Female	0	0	0	1	3
SAMN26038004	49b2ea41-8d78-4c64-9f85-107755be1bca	110	109	2	Non-UK born	No	No	No	No	Female	1	0	0	0	4
SAMN26038003	49ff5134-3816-415c-8695-43f68e0db43e	280	602	1	Non-UK born	No	No	No	No	Female	0	0	0	1	4
SAMN26038002	4ab0c006-5b67-4116-822f-6f5b19f364ae	890	940	1	Non-UK born	No	No	No	No	Female	1	0	0	0	2
SAMN26038001	4abd0574-a3de-4268-b814-49a250413e82	570	1076	1	Non-UK born	Unknown	Unknown	Unknown	Yes	Male	1	0	0	0	4
SAMN26038000	4b28361e-a175-43d0-9c16-ec14a4728ef3	30	26	3	UK born	No	No	No	No	Male	1	0	0	0	1
SAMN26037999	4b2be0fe-edcf-4686-9693-581c19aa2612	1136	938	1	Non-UK born	No	No	No	No	Male	0	0	0	1	2
SAMN26037998	4cc8c240-67c9-4a83-9e9c-014d51c2839e	11	10	6	UK born	No	No	No	No	Female	1	0	0	0	3
SAMN26037997	4cef0f0b-680f-4546-9ee3-242b8087292b	54	50	4	Non-UK born	No	No	No	Yes	Male	1	0	0	0	2
SAMN26037996	4cffb393-b8c2-4571-a481-1a07d87681de	11	10	6	Non-UK born	No	No	No	No	Female	1	0	0	0	3
SAMN26037995	4d4be995-04c5-4949-8201-ad2a9fc00d02	42	67	13	UK born	Unknown	Unknown	Unknown	Unknown	Female	1	0	0	0	3
SAMN26037994	4dd983d4-a158-42fa-ad14-60a3ae17be65	1069	247	1	Non-UK born	No	No	No	No	Female	0	0	0	1	1
SAMN26037993	4de4a8b8-2af9-490c-a7fd-c95236cc07a8	10	9	21	UK born	Yes	No	No	No	Male	0	0	0	1	4
SAMN26037992	4edd512b-4d78-4de1-9111-83896c3f63d9	501	158	1	Non-UK born	No	No	No	No	Male	0	0	0	1	3
SAMN26037991	4f057b26-5182-435a-8705-94045c8bcf8a	43	38	10	Non-UK born	No	No	No	No	Male	1	0	0	0	4
SAMN26037990	4f43ce72-3faf-4a45-88ad-dc299dce155e	64	62	3	UK born	Yes	Yes	Yes	No	Female	1	0	0	0	4
SAMN26037989	4f77a731-13e0-4b9a-b661-75fdabdc510b	1059	497	1	Non-UK born	No	No	No	No	Male	0	0	0	1	4
SAMN26037988	4f7a91a4-ccab-4f91-b743-f18ebb94985f	1115	917	1	Non-UK born	No	No	No	No	Male	0	0	1	0	1
SAMN26037987	4f9ec473-d3db-4d8d-8f2c-9552715ed5ef	706	916	1	Non-UK born	No	No	No	No	Female	1	0	0	0	2
SAMN26037986	4fc294cd-ab03-4898-a6e4-80e850032809	120	118	4	Non-UK born	Unknown	Unknown	Unknown	Unknown	Female	1	0	0	0	1
SAMN26037985	4fcfb180-f660-447c-ad0c-346f50337056	36	32	4	Non-UK born	No	No	No	No	Male	1	0	0	0	4
SAMN26037984	4ff157e5-f945-49d6-b711-6cb54a10796c	15	13	57	UK born	No	No	No	No	Male	1	0	0	0	4
SAMN26037983	5011954b-d9f3-4ca4-a4b3-061c7e3eba18	906	607	1	Non-UK born	Unknown	Unknown	Unknown	No	Female	1	0	0	0	3
SAMN26037982	50f0c699-dc03-4ce6-956a-ea13879191f2	404	695	1	Non-UK born	Unknown	Unknown	Unknown	Unknown	Male	0	0	0	1	3
SAMN26037981	514f9309-7cba-48ad-978e-f9f2c57e20ce	1106	912	1	Non-UK born	No	No	No	No	Male	1	0	0	0	1
SAMN26037980	515e2653-4b75-4f08-b057-02deea8d27d5	24	27	12	UK born	No	No	No	No	Female	1	0	0	0	3
SAMN26037979	51624e3d-2654-4ffa-8066-20c87053f166	5	4	3	Non-UK born	No	No	No	No	Female	1	0	0	0	3
SAMN26037978	518467e8-8cce-493f-8c45-4688b5f4b99c	511	501	1	Non-UK born	Unknown	Unknown	Unknown	Unknown	Female	1	0	0	0	3
SAMN26037977	51a14448-7dd9-45f2-83a1-7087f0251ded	406	301	1	Non-UK born	No	No	No	No	Male	1	0	0	0	4
SAMN26037976	53140100-ed70-42fb-92ac-1fdacd79ec94	592	1216	1	Non-UK born	No	No	No	No	Female	0	1	0	0	4
SAMN26037975	53385ee1-786b-49fe-a19a-9f124c250714	351	1035	1	Non-UK born	No	No	No	No	Female	1	0	0	0	3
SAMN26037974	533c7bb0-89d3-4157-92fa-93ddc3b53bc2	126	123	6	Non-UK born	Unknown	Unknown	Unknown	Unknown	Female	0	0	0	1	3
SAMN26037973	53a36b22-6d39-4a64-8444-8c9cf3fa462c	3	2	2	Non-UK born	No	No	No	No	Female	1	0	0	0	4
SAMN26037972	53bdcfda-9fbe-4afe-891a-4732b0b4fb39	67	90	4	UK born	Unknown	Unknown	Unknown	Unknown	Male	0	0	0	1	4
SAMN26037971	540088c4-b0a3-42c5-bd90-4be9b3abbe17	938	683	1	UK born	No	No	No	No	Female	1	0	0	0	3
SAMN26037970	541011d9-9477-4ba2-915e-f80bc9b9ad71	7	6	2	Non-UK born	Unknown	Unknown	Unknown	Unknown	Male	1	0	0	0	1
SAMN26037969	54a77d02-2ec4-45b2-a21a-d4d4f51e166e	555	216	1	Non-UK born	No	No	No	No	Female	0	0	0	1	3
SAMN26037968	55146b0f-4e92-4ced-8647-66cc7408525b	679	349	1	Non-UK born	No	No	No	No	Female	1	0	1	0	3
SAMN26037967	56a17084-615b-40ef-9bd8-a6e9b1880053	15	13	57	UK born	Unknown	Unknown	Unknown	Unknown	Female	1	0	0	0	4
SAMN26037966	57b985b3-8fda-48c5-bbee-b8289021cd8c	248	381	1	Non-UK born	No	No	No	No	Female	1	0	0	0	3
SAMN26037965	5869e59b-ead2-4c99-acea-19b6c5842004	47	43	3	UK born	Unknown	Unknown	Unknown	Unknown	Male	1	0	0	0	3
SAMN26037964	58e908f7-2ba6-490e-aaa5-389a2622af07	124	121	2	UK born	No	No	No	No	Female	1	0	0	0	3
SAMN26037963	59726e2d-b4b3-42d4-b3bf-01c743df9b2b	1026	343	1	Non-UK born	No	No	No	No	Male	0	0	1	0	1
SAMN26037962	599b5b89-78cc-4dd3-a8c1-31f6668bd63c	70	68	4	Non-UK born	No	No	No	No	Male	1	0	0	0	4
SAMN26037961	59c780ea-b448-4d2a-90a1-c7ed26a83626	1194	1073	1	Non-UK born	No	Yes	No	No	Male	1	0	0	0	3
SAMN26037960	5aee9a60-b10e-4551-8f53-6d4da8fa10e5	739	415	1	Non-UK born	No	No	No	No	Male	0	0	0	1	3
SAMN26037959	5baab603-05d2-4164-9901-c11926bfdda8	453	879	1	Non-UK born	No	No	No	No	Male	0	0	0	1	1
SAMN26037958	5c032f34-46c3-4c22-8ac2-a8a22e4ac60a	934	897	1	Non-UK born	No	No	No	No	Male	0	0	0	1	2
SAMN26037957	5c384050-11d6-4208-9f5d-f87e56741ee1	878	874	1	Non-UK born	No	No	No	No	Female	0	0	0	1	4
SAMN26037956	5c984fff-b2b3-4ba6-8a0f-391e7c314465	1051	614	1	UK born	No	No	No	No	Female	1	0	0	0	3
SAMN26037955	5ceaa162-ee16-4ccf-82d2-7a76434d7555	15	13	57	UK born	No	Unknown	No	No	Female	1	0	0	0	4
SAMN26037954	5d394b7c-3548-4809-93ee-c046eb4a7274	440	1165	1	UK born	No	No	No	No	Female	1	0	0	0	3
SAMN26037953	5d491edb-f07e-4ab1-8a10-9afc93f2858c	649	354	1	Non-UK born	Unknown	Unknown	Unknown	Unknown	Female	1	0	0	0	2
SAMN26037952	5dc52988-dd56-40f6-a468-5c11eff227f6	561	1099	1	UK born	No	No	No	No	Female	1	0	0	0	4
SAMN26037951	5e5097d2-4850-4584-863a-68a9cc9e95c1	1070	868	1	Non-UK born	No	No	No	No	Male	0	0	0	1	4
SAMN26037950	5ef41730-a568-473f-ba11-a4984242b630	967	658	1	Non-UK born	No	No	No	No	Male	0	0	0	1	3
SAMN26037949	5f076c55-bb06-483b-a16a-01e8153a5808	289	1235	1	Non-UK born	No	No	No	No	Male	0	0	0	1	3
SAMN26037948	5f1d69d2-0890-41c6-8fd2-8f122b963680	11	10	6	Non-UK born	No	No	No	No	Female	1	0	0	0	3
SAMN26037947	5fc8bc78-051d-4d90-ae93-4761bf4ed3da	68	65	12	Non-UK born	No	No	No	No	Male	1	0	0	0	3
SAMN26037946	602b1b34-ca28-4c83-a726-7660bebe889f	157	795	1	Non-UK born	No	No	Unknown	No	Male	0	0	1	0	3
SAMN26037945	605ed923-c761-4aeb-a868-1239fa7d75db	1180	908	1	Non-UK born	No	No	No	No	Male	1	0	0	0	3
SAMN26037944	6082fbe7-3674-4c40-9ca2-0520e034215e	26	22	6	Non-UK born	Unknown	Unknown	Unknown	Unknown	Female	1	0	0	0	3
SAMN26037943	60b9c4fc-436b-4fe2-bedc-a51cfb0a27ca	6	5	2	Non-UK born	No	No	No	No	Female	1	0	0	0	3
SAMN26037942	60c0ac5c-94ad-4141-b6dc-aec25f4a3a35	163	196	1	Non-UK born	Unknown	Unknown	Unknown	Unknown	Female	1	0	0	0	3
SAMN26037941	60c12034-9630-4513-bcfb-6f4996780dd9	21	17	6	Non-UK born	No	No	No	No	Female	1	0	0	0	3
SAMN26037940	615ceb07-7ab3-40a2-95ba-72dc85eafb7b	9	8	2	Non-UK born	Unknown	Unknown	Unknown	Unknown	Male	1	0	0	0	3
SAMN26037939	61803577-b5db-4b53-9c33-a03975977ca8	26	22	6	Non-UK born	No	No	No	No	Female	0	0	1	0	3
SAMN26037938	618f1a8e-3f66-4205-8c72-e7c7dfd940d0	63	61	4	UK born	No	No	No	No	Male	1	0	0	0	3
SAMN26037937	61e1c2d2-3443-4d0a-ae1e-96726d8be5b5	1082	418	1	UK born	No	No	No	No	Male	1	0	0	0	3
SAMN26037936	64f622da-c96e-4174-a006-53990e983bde	777	673	1	Non-UK born	No	No	Unknown	No	Male	1	0	0	0	4
SAMN26037935	69fe7522-de59-42a0-9725-e5e838b90f70	510	768	1	UK born	No	No	No	No	Male	1	0	0	0	4
SAMN26037934	700e1a88-1dc9-4c61-a8b0-5da3007ad01d	15	13	57	Non-UK born	Yes	No	No	No	Male	0	0	1	0	4
SAMN26037933	70b13f0d-d731-4dee-ae58-463b36ee794e	249	1201	1	Non-UK born	No	No	No	No	Male	0	0	1	0	3
SAMN26037932	737e6b4b-f9a2-44f2-8c43-4b02efdc0f4a	19	15	21	Non-UK born	No	No	No	No	Female	1	0	0	0	4
SAMN26037931	777f6d18-06fa-438e-91dd-e308ac6df4a3	368	709	1	Non-UK born	No	No	No	No	Female	1	0	0	0	3
SAMN26037930	78c80997-8e16-4372-bb2d-2a1fedc838f9	1187	1036	1	Non-UK born	No	No	No	No	Female	1	0	0	0	4
SAMN26037929	7af655cd-f727-4e78-989c-fd0dee2f32b1	580	1072	1	Non-UK born	No	No	No	No	Male	1	0	1	0	3
SAMN26037928	7f3bfb67-01ec-4489-9ee5-feaebe051f6c	982	1131	1	Non-UK born	No	No	No	No	Male	0	0	0	1	1
SAMN26037927	838b2840-40e3-473d-9a1d-1dfa68d20d5d	75	74	3	UK born	Yes	No	Unknown	No	Female	1	0	0	0	4
SAMN26037926	93ac9dff-e4e8-46a9-bd99-bccaa6d9fc3f	400	297	1	Non-UK born	No	No	No	No	Female	0	0	0	1	4
SAMN26037925	99cad84b-b1af-4220-99fd-60841cd466a4	692	319	1	Non-UK born	No	Unknown	No	No	Female	0	0	0	1	3
SAMN26037924	9ce56c2e-a977-452f-86de-f2b4b5a55734	46	42	8	Non-UK born	No	No	No	No	Male	1	0	1	0	4
SAMN26037923	a05a2441-9965-4e9f-8380-ac4c74cd4243	1077	624	1	Non-UK born	Unknown	Unknown	Unknown	Unknown	Male	1	0	0	0	3
SAMN26037922	a1905325-11fe-4ca3-a21a-4b3fddec3ccd	554	274	1	Non-UK born	No	No	No	No	Male	0	0	0	1	3
SAMN26037921	a75e9a72-2bfe-4ba5-a7e0-65d8bc6145b6	179	639	1	Non-UK born	No	No	No	No	Female	0	0	0	1	3
SAMN26037920	aa6f5402-2feb-42d0-b094-8c258dc36098	647	387	1	UK born	No	No	No	No	Male	0	0	0	1	4
SAMN26037919	af2cf25b-d085-49b6-b7d6-4d81a054d040	469	625	1	Non-UK born	No	No	No	No	Male	1	0	0	0	3
SAMN26037918	b0fed8df-f01c-431a-8119-3f664720ff44	641	910	1	UK born	No	No	No	No	Female	1	0	0	0	4
SAMN26037917	b6bb6a2a-9f8b-43e7-a71d-2e6dfc329c8e	672	608	1	Non-UK born	No	No	No	No	Male	1	0	0	0	3
SAMN26037916	bb788ed4-b9ac-44cc-a836-d646c240c8fd	694	977	1	Non-UK born	No	No	No	No	Male	0	1	0	0	1
SAMN26037915	bef4cf1b-56cc-4d99-86ce-4b3357527b13	27	23	2	Non-UK born	No	No	No	No	Male	1	0	0	0	4
SAMN26037914	dbb3b859-890b-416d-af8d-9232ab688259	46	42	8	UK born	No	No	No	No	Female	1	0	0	0	4
SAMN26037913	ddc63010-a83c-4c4f-b327-828d83f3718e	955	820	1	Non-UK born	No	No	No	No	Male	1	0	0	0	3
SAMN26037912	e2236b36-4059-4ffd-b7aa-9e3fba4bfdc1	111	110	3	UK born	No	No	No	No	Female	1	0	0	0	4
SAMN26037911	e57670cc-6b25-45e0-bb17-e47a7ea36dc3	19	15	21	Non-UK born	No	No	No	No	Female	0	0	0	1	4
SAMN26037910	e89634d9-7364-46d6-bd44-fb86d9b8bf06	758	636	1	Non-UK born	No	No	No	No	Male	1	0	0	0	4
SAMN26037909	ea92f2eb-6d10-4c36-98a9-72950a5e8399	15	13	57	UK born	No	No	No	No	Female	1	0	0	0	4
SAMN26037908	f3ee61bc-9071-4d2b-8b89-f9b21d920be6	1055	807	1	Non-UK born	No	No	No	No	Male	1	0	0	0	3
SAMN26037907	f5e55f72-fd61-49d7-8a92-6acfd52f6897	463	728	1	UK born	No	No	No	No	Male	0	0	1	0	3
SAMN26037906	fc51aae4-b120-4712-bd4b-3ccd63907c0d	1048	760	1	Non-UK born	No	No	No	No	Male	0	1	0	0	1
SAMN26037905	fdc8da11-8e4f-4906-b9f6-123db65f02aa	64	95	2	UK born	Yes	Unknown	Yes	Yes	Male	1	0	0	0	4
SAMN26037904	fef9720f-6a52-456d-8811-212df5efb1dc	919	174	1	Non-UK born	Yes	No	Yes	No	Male	1	0	0	0	4
SAMN26038223	005665b8-d2db-43cd-a098-78357273ab56	15	13	57	Non-UK born	No	No	No	No	Male	0	0	0	1	4

## Sheet: S3
Table S3: Summary of main variables:
	Yes	No	Unknown		Total
Alcohol misuse	39 (2%)	1329 (80%)	285 (17%)		1653
Illicit drug use	93 (6%)	1291 (78%)	269 (16%)		1653
History if homelessness	42 (3%)	1355 (82%)	256 (15%)		1653
Time spent in prison	74 (4%)	1302 (79%)	277 (17%)		1653
UK birth	448 (27%)	1195 (72%)	10 (<1%)		1653
In a '5 SNP' cluster	511 (31%)	1142 (69%)			1653
In a '12 SNP' cluster	562 (34%)	1091 (66%)			1653
Pulmonary TB	1041 (63%)	611 (37%)			1653
Miliary TB	52 (3%)	1601 (97%)			1653
Laryngeal TB	5 (<1%)	1648 (99%)			1653
TB osteomyelitis	105 (6%)	1548 (94%)			1653
TB meningitis	34 (2%)	1619 (98%)			1653
	Male	Female
Sex	958 (58%)	695 (42%)			1653
	L1	L2	L3	L4	1653
Lineage	214 (13%)	86 (5%)	704 (43%)	649 (39%)	1653

## Sheet: S4
Table S4a: Number of clusters by cluster size and lineage, 5 SNP cluster
Cluster size	Lineage 1	Lineage 2	Lineage 3	Lineage 4	Total
1	184	66	503	389	1142
2	7	6	32	34	158
3	4	0	16	16	108
4	1	2	7	5	60
6	0	0	4	0	24
7	0	0	0	1	7
8	0	0	0	1	8
10	0	0	0	1	10
12	0	0	2	0	24
13	0	0	1	0	13
21	0	0	0	2	42
57	0	0	0	1	57
				143 clusters	511
Table S4b: Number of clusters by cluster size and lineage, 12 SNP cluster
Cluster size	Lineage 1	Lineage 2	Lineage 3	Lineage 4	Total
1	180	64	483	364	1091
2	8	7	32	29	152
3	3	0	15	15	99
4	1	2	6	6	60
5	1	0	0	3	20
6	0	0	5	0	30
7	0	0	0	1	7
8	0	0	0	1	8
10	0	0	0	1	10
12	0	0	1	0	12
13	0	0	1	0	13
14	0	0	1	0	14
20	0	0	1	0	20
21	0	0	0	1	21
38	0	0	0	1	38
58	0	0	0	1	58
Total	193	73	545	423	1234
				143 clusters	562

## Sheet: S5
Table S5: Unadjusted hazard ratios for risk factors for a future clustered case (Cox proportional hazards model):
		A future case is diagnosed				No future case is diagnosed
	n	risk factor present	risk factor not present	% with risk factor	N	risk factor present	risk factor not present	% with risk factor	unadjusted HR (95% CI) for the mean number of patients with each risk factor in a cluster at the time each consecutive case in a cluster is diagnosed	p-value
a. Clusters defined by 5 SNPs
Risk of a future related case being diagnosed
Pulmonary, laryngeal or miliary tuberculosis	367	309	58	84.1962	1274	752	522	59.0267	3·21 (2·41-4·28)	<0·001
Drug use	367	54	313	14.7139	1274	39	1235	3.06122	4·94 (3·60-6·78)	<0·001
Alcohol dependency	367	23	344	6.26703	1274	16	1258	1.25589	5·17 (3·09-8·64)	<0·001
Time spent in prison	367	38	329	10.3542	1274	36	1238	2.82575	3·21 (2·21-4·65)	<0·001
History of homelessness	367	20	347	5.44959	1274	22	1252	1.72684	2·59 (1·50-4·48)	0·001
Composite 'any social risk factor' present	367	77	290	20.9809	1274	76	1198	5.96546	3·40 (2·57-4·48)	<0·001
Born in the UK	367	189	178	51.4986	1274	259	1015	20.3297	3·95 (3·18-4·90)	<0·001
Lineage 1	367	17	350	4.63215	1274	196	1078	15.3846
Lineage 2	367	12	355	3.26975	1274	74	1200	5.80848	1·84 (0·88-3·85)	0·106
Lineage 3	367	139	228	37.8747	1274	557	717	43.7206	2·68 (1·62-4·44)	<0·001
Lineage 4	367	199	168	54.2234	1274	447	827	35.0863	4·70 (2·86-7·71)	<0·001
Male	367	227	140	61.8529	1274	727	547	57.0644	1·28 (1·03-1·60)	0·027
Cluster size after each consecutive case is diagnosed									1·08 (1·07-1·09)	<0·001
b. Clusters defined by 12 SNPs
Pulmonary, laryngeal or miliary tuberculosis	416	341	75	81.9712	1225	720	505	58.7755	2·85 (2·20-3·70)	<0·001
Drug use	416	61	355	14.6635	1225	32	1193	2.61224	5·51 (4·09-7·41)	<0·001
Alcohol dependency	416	25	391	6.00962	1225	14	1211	1.14286	5·27 (3·27-8·48)	<0·001
Time spent in prison	416	41	375	9.85577	1225	33	1192	2.69388	3·54 (2·50-5·01)	<0·001
History of homelessness	416	23	393	5.52885	1225	19	1206	1.55102	2·87 (1·73-4·75)	<0·001
Composite 'any social risk factor' present	416	87	329	20.9135	1225	66	1159	5.38776	3·81 (2·94-4·92)	<0·001
Born in the UK	416	222	194	53.3654	1225	226	999	18.449	4·64 (3·78-5·68)	<0·001
Lineage 1	416	20	396	4.80769	1225	193	1032	15.7551
Lineage 2	416	13	403	3.125	1225	73	1152	5.95918	1·69 (0·84-3·41)	0·139
Lineage 3	416	158	258	37.9808	1225	538	687	43.9184	2·64 (1·66-4·20)	<0·001
Lineage 4	416	225	191	54.0865	1225	421	804	34.3673	4·66 (2·95-7·36)	<0·001
Male	416	263	153	63.2212	1225	691	534	56.4082	1·40 (1·13-1·73)	0·002
Cluster size after each consecutive case is diagnosed									1·08 (1·07-1·09)	<0·001
(1653 patients in the study, of whom 10 were excluded from this model as had missing data on place of birth, and 2 were censored as were diagnosed on the last day of the study, leaving 1641 patients in this Cox proportional hazards model)
